# Supplementary material for: Unraveling the 2,3-diketo-l-gulonic acid-dependent and -independent impacts of l-ascorbic acid on somatic cell reprogramming
Source: Cell Biosci. 2023 Nov 30;13:218. doi: 10.1186/s13578-023-01160-x (PMC10688016; doi:10.1186/s13578-023-01160-x)
Supplement: Supplementary file 2 — Additional file 2: Table S1. Gene expression profiles determined in current RNA–seq. [file 13578_2023_1160_MOESM2_ESM.xlsx]

## Sheet: Sheet1
	OG2MEF	Rep Day 3 Flag			Rep Day 8 Flag			OG2mES	OG2MEF	Rep Day 3 Flag			Rep Day 8 Flag			OG2mES	MEF
	OG2MEF	DMSO	AscPNa	DKG	DMSO	AscPNa	DKG	OG2mES	OG2MEF	DMSO	AscPNa	DKG	DMSO	AscPNa	DKG	OG2mES	DMSO	AscPNa	DKG
name	n1	n2	n3	n4	n8	n9	n10	n17	n18	n19	n20	n21	n25	n26	n27	n31	n14	n15	n16
44986	6.53916	6.24793	6.30378	5.97728	6.40939	5.9542	5.49185	0	5.32193	5.78136	5.67243	5.20945	6.02237	6.67243	5.64386	3.70044	4.9542	4.75489	4.64386
44987	7.66534	8.15987	8.73132	8.3443	8.27612	8.14975	8.59246	8.82655	7.88264	8.32643	8.24317	8.51175	8.33985	7.98868	8.02237	9.03067	7.55459	7.90689	7.62936
44987	7.64386	6.89482	6.33985	6.82018	6.56986	6.32193	6.52356	6.14975	7.40939	6.61471	6.6865	6.79442	7.32193	6.59991	6.83289	6.42626	6.94251	7.30378	7.33092
44988	4.24793	4.08746	4.16993	3.90689	4.32193	4.08746	4.08746	3.70044	4.45943	4.16993	4	3.70044	5.55459	5.04439	4.9542	3.16993	4.75489	4.90689	4.24793
44990	8.89482	8.99152	9.25739	9.0634	9.15987	9.22159	9.34873	8.79116	9.03342	9.28309	9.3837	9.25974	8.89482	9.11634	9.04439	7.91289	8.97154	8.94251	8.98584
44991	8.82337	8.76155	8.71081	8.70044	9.18982	9.11634	8.89178	8.67596	8.90087	8.65464	8.65464	8.73809	9.03617	9.24793	9.03067	8.64024	8.74483	8.73132	8.79116
44992	9.00562	8.86109	8.84235	8.75822	8.90689	8.89178	8.75822	9.49386	8.7879	8.84235	8.70736	8.82655	8.89178	9.11114	9.17493	9.12928	9.04712	8.79766	8.92481
44993	8.32643	7.36632	7.27612	7.34873	7.30378	7.22882	7.11894	7.02237	8.52748	7.54689	7.44294	7.56986	7.2854	7.37504	7.15987	7.35755	8.19476	8.47573	8.10852
44994	4.52356	4.90689	5.08746	5.16993	5.93074	5.67243	5.83289	5.83289	3.90689	5.52356	5.58496	5.45943	3.90689	2	5.20945	6.56986	3.80735	3.90689	4.08746
45170	1	2.32193	2.80735	2	2.58496	4.52356	1.58496	8.84862	1	2	1.58496	2.32193	2	2	2.58496	10.2503	1.58496	2.80735	1
45171	11.4727	11.2848	11.1254	11.4136	10.8796	10.8525	11.0861	10.9823	11.6303	11.4136	11.5387	11.6303	10.927	10.8154	10.8948	11.2228	11.9876	11.9189	11.849
45174	8.93664	8.58496	7.70736	8.42206	7.80735	7.75489	7.97728	7.56986	8.94837	8.80735	8.57365	8.65821	8.54303	8.69	8.67948	2.58496	9.11634	9.45121	9.1267
45175	7.08746	8.34873	8.62571	8.30834	8.69	8.31288	8.96578	6.2854	7.75489	7.50779	7.74819	7.56224	8.35755	8.05528	8.49586	6.18982	7.56224	7.56224	7.49985
45176	11.3343	10.5275	10.4284	10.4157	10.4157	10.4858	10.5736	10.1972	11.1624	10.8796	10.5275	10.8154	10.0607	10.2923	10.4041	9.89178	11.3343	11.0217	11.4727
45177	9.59246	8.62205	8.34873	8.93664	7.9542	7.7879	8	9.0607	9.69523	9.35755	9.30378	9.44501	8.89785	8.84549	8.93074	7.91886	9.64205	9.61471	9.55075
45178	10.2348	10.0715	10.1059	10.0154	10.1059	10.0715	10.1072	10.0941	10.3652	10.0042	10.1331	10.0154	10.0941	10.3208	10.1331	9.72451	10.3531	10.5831	10.4979
45179	6.78136	7.80735	8.03892	8.01681	7.17991	7.31288	7.52356	6.80735	7.44294	7.91289	7.96	7.90087	7.40088	7.62936	7.62936	7.57743	7.27612	6.90689	7.27612
45180	11.2186	11.8455	11.6271	11.697	11.8455	11.8455	11.7624	10.9542	11.2808	11.7624	11.697	11.8455	11.697	11.697	11.697	9.68825	11.5878	11.5362	11.5362
45184	11.2842	10.3465	10.3038	10.446	10.0334	10.0485	10.314	10.1762	11.2515	10.5555	10.3869	10.5887	9.79604	10.0238	10.102	8.30834	11.2222	11.2842	11.363
0610007P14Rik	7.70044	7.49985	7.83289	7.48382	7.32193	7.49185	7.2384	8.02237	7.8009	7.6865	7.53138	7.63662	6.88264	6.75489	6.75489	6.96578	8.33539	9.34207	8.57365
0610009B22Rik	4.70044	4.9542	5.45943	5.39232	5.16993	4.9542	5.78136	5.24793	5.20945	5.64386	5.04439	5.35755	4.39232	3.90689	4.24793	6.24793	5.49185	5.20945	4.90689
0610009O20Rik	7.19967	7.91886	8.02791	7.93074	7.98299	7.85798	8.01123	7.7879	7.3837	7.73471	7.61471	7.74147	7.35755	7.61471	7.70736	8.24793	7.50779	7.26679	7.26679
0610010F05Rik	7.16993	7.54689	7.45943	7.59246	7.65821	7.43463	7.62936	6.55459	7.40088	7.54689	7.42626	7.45121	7.40939	7.57743	7.56986	6.49185	7.40088	7.05528	7.2384
0610010K14Rik	6.33985	7.13955	7.61471	6.78136	6.88264	6.82018	6.96578	6.80735	6.84549	7.02237	7.34873	7.05528	6.88264	7.29462	6.89482	8.31741	6.80735	6.72792	6.6865
0610011F06Rik	5	7.14975	7.29462	7.24793	6.82018	6.64386	7.33985	5.70044	5.24793	6.9542	7.15987	6.91886	7.56986	7.15987	7.27612	3.58496	5.35755	5.04439	5.32193
0610030E20Rik	6.67243	7.54689	7.62936	7.46761	7.64386	7.15987	7.43463	6.94251	6.71425	7.61471	7.40088	7.58496	7.04439	7.40088	7.74819	8.35315	6.72792	6.6865	6.47573
0610037L13Rik	7.24793	7.25739	7.18982	7.16993	7.25739	7.50779	7.21917	6.85798	7.35755	6.74147	7.05528	6.90689	7.64386	7.60733	7.88874	5.70044	7.22882	7.55459	6.88264
1110004E09Rik	4.90689	7.05528	7.61471	7.15987	7.02237	6.96578	7.43463	6.64386	5.2854	7.24793	7.18982	6.84549	6.37504	6.10852	6.64386	3.45943	5.32193	5.12928	5.42626
1110004F10Rik	8.91289	9.13186	9.34651	9.11374	9.27845	9.23601	9.40514	9.01402	8.92481	9.17493	9.30378	9.10066	8.87344	8.86419	8.69697	7.93664	8.84235	9.14975	9.06878
1110007C09Rik	7.10852	6.42626	5.9542	6.64386	6.76818	7.19967	7.07682	5.42626	6.89482	6.94251	6.71425	6.93074	7.2854	7.27612	7.16993	5.61471	6.75489	7.02237	6.91886
1110008F13Rik	9.0607	9.06878	9.31061	9.12412	9.27845	9.1267	9.46148	8.59619	8.99718	9.23601	9.2854	9.42836	9	9.01959	9.04712	8.50779	8.85487	8.85487	8.9542
1110008L16Rik	5.2854	7.20945	7.06609	7.02237	6.79442	7.15987	6.74147	7.03342	5.70044	7.03342	7.30378	7.03342	6.42626	6.45943	6.44294	8.29002	5.78136	5.70044	5.85798
1110008P14Rik	6.26679	5.67243	5.49185	6	5.67243	5.67243	5.75489	5.72792	5.88264	5.45943	5.70044	5.55459	5.32193	5.08746	4.85798	6.6865	5.80735	5.64386	6.42626
1110012L19Rik	6.26679	6.12928	6.02237	6.16993	6.26679	6	6.50779	5.78136	6.52356	6.26679	6.10852	6.55459	4.9542	4.90689	4.24793	6.22882	6.26679	6.35755	6.39232
1110019D14Rik	6.16993	6	6.61471	6.06609	6.08746	6.58496	6.67243	6.61471	6.14975	5.75489	6.40939	5.97728	5.78136	6.30378	6.22882	7.17991	6.24793	6	6.50779
1110032A03Rik	5.72792	4.75489	5.45943	5.24793	4.85798	4.52356	4.80735	4.52356	5.70044	5.24793	5.2854	5.55459	5.78136	5.78136	5.78136	3.80735	5.12928	5.85798	5.58496
1110037F02Rik	9.25974	8.91588	8.73471	8.82655	8.55075	8.69697	8.81378	8.80413	9.29002	9.03067	9.00282	9.0634	8.64746	8.72792	8.74147	9.01123	9.1472	9.45738	9.23362
1110038B12Rik	8.02237	8.9571	9.02237	9.00282	8.71425	8.68299	8.6865	8.76155	8.09276	8.67596	8.64024	8.73471	9.1267	9.13443	9.1267	7.91886	8.06609	7.41785	8
1110038F14Rik	6.26679	6.9542	7.24793	6.79442	6.94251	7.30378	7.07682	6.70044	6.42626	6.62936	6.76818	6.76818	6.49185	6.98868	6.40939	6.67243	6.67243	6.88264	6.62936
1110051M20Rik	6.22882	6.32193	6.75489	6.70044	5.90689	5.58496	5.97728	5.12928	6.02237	6.32193	6.70044	6.22882	7.6865	7.29462	7.24793	4.70044	5.88264	6.50779	6.26679
1110057K04Rik	7.90689	7.60733	7.76155	7.73471	7.93664	7.87036	7.96	7.19967	7.6865	7.8009	7.91289	7.71425	7.42626	7.56986	7.44294	8.40088	7.71425	7.80735	7.49185
1110058L19Rik	4.80735	4.32193	4.75489	4.80735	4.16993	3.80735	4.32193	3.90689	4.9542	4.9542	4.45943	4.9542	4.80735	3.80735	4.24793	5	5.08746	5.32193	4.16993
1110059E24Rik	6.58496	6.59991	6.97728	6.64386	6.45943	6.64386	6.85798	7.04439	6.62936	6.79442	6.56986	6.55459	6.58496	6.30378	6.33985	7.62936	6.72792	6.76818	6.78136
1110059G10Rik	5.55459	5.42626	5.75489	5.64386	5.72792	6.20945	5.9542	5	5.75489	5.64386	5.08746	5.24793	5.61471	6.04439	5.97728	5.20945	5.52356	5.52356	5.90689
1110065P20Rik	6.45943	5.88264	6.55459	6.45943	6.37504	6.18982	6.35755	5.75489	6.18982	6.10852	6	6.12928	6.65821	6.39232	6.2854	5.90689	6.35755	6.32193	6.2854
1190002N15Rik	8.04439	7.61471	7.66534	7.60733	7.50779	7.37504	7.32193	8.16491	8.04985	7.74819	7.62936	8.15482	7.56986	7.96	7.8392	7.81378	8.5157	7.96578	8.70044
1190007I07Rik	3.45943	5.39232	5.16993	5.24793	5.04439	4.80735	4.9542	5.61471	3.70044	4.9542	5.04439	5.08746	3.90689	2.32193	4.80735	5.12928	3.70044	2.32193	4.08746
1200014J11Rik	7.58496	8.57743	9.20212	8.63662	8.3837	8.57365	8.69697	8.2854	7.64386	7.87652	8.03892	7.97728	8.03892	7.82018	8.00562	6.47573	7.59246	7.61471	7.8392
1300002E11Rik	5	5.20945	5.49185	4.64386	5.32193	5.2854	4.90689	5.16993	4.90689	4.45943	4.90689	5	4.90689	4.39232	4.39232	5.45943	5.08746	4.85798	4.85798
1500004A13Rik	7.35755	8.24793	7.96578	8.06609	8.01123	7.8009	7.78136	7.76155	7.21917	7.82018	7.94837	7.9542	7.42626	7.42626	7.31288	7.77479	7.45121	7.33092	7.18982
1500009L16Rik	4.85798	3.32193	4.24793	3.70044	1.58496	4	2.58496	4.85798	4.32193	2.80735	3.80735	3.90689	4.70044	4	5.08746	6.26679	4.58496	4.39232	4.80735
1500011B03Rik	5.64386	5.85798	6.10852	5.93074	5.67243	5.52356	5.75489	5.32193	5.64386	5.61471	5.97728	5.93074	5	4	5.20945	6.52356	5.49185	5.45943	5.75489
1500012F01Rik	7.76155	9.23122	9.42626	9.44087	9.10329	9.05528	9.21675	8.73471	8	8.92778	8.82972	8.79766	9.0954	9.27612	9.32193	9.0954	7.64386	7.19967	7.50779
1500015A07Rik	5.72792	5.70044	5.64386	5.42626	5.08746	5	5.35755	5.20945	5.78136	5.61471	5.70044	5.2854	5.58496	5.24793	5.61471	5.72792	5.75489	5.39232	6.39232
1500015O10Rik	3	1.58496	2.32193	2.80735	3.58496	3.58496	4	2.80735	3.70044	2.80735	2.80735	3.32193	5.45943	6.42626	5.67243	1	4.16993	5.42626	4.45943
1600002H07Rik	5.08746	5.97728	6.40939	6.30378	5.75489	5.64386	5.78136	7.03342	4.70044	6.18982	5.78136	6	5.45943	5.67243	5.61471	7.02237	4.70044	5.45943	4.90689
1600012H06Rik	8.30834	7.11894	7.11894	7.07682	7.56986	7.12928	7.36632	7.31288	7.79442	7.17991	7.11894	7.16993	7.06609	7.04439	7.22882	6.56986	7.94837	8.20457	8.16993
1600014C10Rik	6.93074	6.85798	6.85798	6.96578	6.64386	6.80735	7.01123	6.26679	7.07682	6.89482	6.87036	7.26679	6.22882	5.72792	6.39232	6.18982	7.07682	7.48382	6.89482
1600020E01Rik	4.85798	5.75489	5.45943	5.32193	5.64386	5.64386	5.70044	5.45943	4.08746	4.85798	4.45943	4.64386	6.2854	6.67243	5.9542	5.61471	4.39232	4.08746	4.32193
1700001L05Rik	2.80735	3.70044	3	2.58496	2.32193	2.80735	2.80735	6.04439	3.58496	3	2.32193	3.32193	3.90689	3.58496	2.58496	5.04439	2	3	1
1700007K13Rik	3.90689	3.90689	3	2.32193	2.32193	2.80735	1.58496	5.83289	4.08746	4.75489	4.39232	4.32193	2.32193	2.32193	1	8.03892	2.32193	4.32193	2.80735
1700017B05Rik	8.01681	7.85175	7.65821	7.78136	7.97154	8.19967	7.75489	8.15987	8.31288	8.17991	8.13443	8.39232	8.37504	8.57743	8.15987	9.13443	8.19476	8.08215	8.21917
1700019D03Rik	0	7.37504	8.10852	7.60733	7.76155	7.96	7.87652	7.15987	2.32193	6.59991	7.08746	6.85798	7.33985	7.78136	7.61471	8.15482	2	3.16993	0
1700020I14Rik	9.09011	9.02514	8.97441	9.13186	9.08481	8.84862	9.03892	8.96867	9.02514	8.91588	8.83605	8.98868	8.56605	8.58496	8.62205	9.23601	9.13699	8.8009	9.03342
1700020L24Rik	2.32193	5.49185	5.2854	5.20945	5.78136	5.67243	5.58496	1	2.80735	5.16993	5.16993	5.16993	6.14975	6.76818	6.30378	0	1.58496	1.58496	2
1700021F05Rik	6.53916	6.74147	6.65821	6.65821	6.70044	6.2854	6.71425	6.47573	6.55459	6.88264	6.59991	7.01123	6.44294	6.89482	6.80735	6.59991	6.64386	6.79442	6.56986
1700021K19Rik	8.44708	8.52748	8.19476	8.3443	8.42206	8.09803	8.44294	7.39232	8.35315	8.47573	8.40939	8.37504	7.33985	7.43463	7.45943	7.03342	8.32193	8.36632	8.45533
1700025G04Rik	6.2854	5.72792	5.04439	5.83289	4.16993	4.58496	4.32193	6.22882	7.05528	6.71425	6.20945	6.62936	5.90689	6.35755	6.45943	5.80735	7.15987	7.10852	6.94251
1700030K09Rik	5.24793	5.67243	5.93074	6.08746	5.75489	5.58496	5.93074	5.52356	5.52356	5.67243	5.58496	5.55459	4.85798	4.9542	5	4.75489	5.2854	5	5.58496
1700034P13Rik	5.55459	4.85798	5.12928	4.90689	4.52356	4.45943	4	4.45943	4	5.20945	5.39232	4.9542	5.61471	4.45943	4.90689	6.06609	4.75489	5.49185	4.58496
1700037H04Rik	7.35755	8.47168	8.65105	8.71425	8.224	7.72792	8.36194	7.02237	7.26679	8.47168	8.43463	8.19967	7.98299	7.56224	7.63662	7.37504	7.26679	7.14975	7.06609
1700042O10Rik	1	4.70044	5.04439	4.16993	4.58496	5.20945	4.52356	2.80735	0	3.58496	4.16993	3.70044	4.80735	5.72792	4.85798	3.58496	1	1	1
1700047I17Rik2	7.97728	7.56224	7.65821	7.43463	7.76155	7.50779	7.55459	5.61471	7.61471	7.42626	7.45121	7.10852	6.75489	6.61471	7.2854	7.05528	7.59246	7.93664	7.78136
1700048O20Rik	4.08746	5.12928	5.12928	5.20945	5.24793	4.64386	4.90689	2.80735	4.9542	4.9542	4.9542	5.08746	5.75489	5.61471	5.16993	3.16993	4.9542	5	4
1700049G17Rik	5.2854	5.20945	5.04439	5	4.90689	5.39232	4.80735	4.52356	4.90689	4.85798	4.80735	4.9542	4.24793	4.52356	4.90689	2.80735	5.55459	4.70044	5.39232
1700052K11Rik	5.32193	5.2854	5.49185	5.39232	5.80735	5.52356	5.61471	4.80735	6.26679	5.88264	5.93074	5.49185	4.9542	5.55459	5.72792	2.58496	6.32193	6.02237	6.49185
1700052N19Rik	6.91886	7.43463	7.43463	7.31288	7.09803	7.07682	7.09803	7.86419	7.17991	7.40939	7.54689	7.56224	5.97728	6.30378	6.45943	7.7879	7	6.88264	7.14975
1700057G04Rik	0	5.45943	4.58496	4.70044	3	3.45943	3.45943	3.45943	3.70044	3.58496	5	5.16993	0	0	0	5.35755	0	4.45943	0
1700061G19Rik	0	2	2	1	3	4	2	8.17991	0	1.58496	2.80735	2	2.32193	3	1.58496	9.04712	0	1.58496	1
1700066M21Rik	5.70044	5.88264	5.88264	5.20945	5.45943	5.64386	5.67243	6.24793	5.85798	5.85798	5.35755	5.61471	5	5	4.80735	6.06609	6.40939	5.24793	6.30378
1700095A21Rik	1.58496	1.58496	1.58496	1.58496	3.90689	4.9542	4.16993	6.22882	1.58496	1	4.70044	2	1.58496	1.58496	1.58496	6.10852	1.58496	2.32193	5.04439
1700097N02Rik	0	0	2.58496	0	0	1	0	7.96	0	0	1.58496	0	0	0	0	7.22882	0	0	0
1700123O20Rik	7.83289	7.61471	7.59246	7.6865	7.56986	7.37504	7.77479	7.33985	8.04439	7.50779	7.53138	7.7879	7.37504	7.02237	7.24793	7.82018	7.76818	7.81378	7.65821
1810009A15Rik	6.9542	7.50779	7.49185	7.49985	7.58496	7.8009	7.53916	7.93074	6.20945	7.37504	7.61471	7.11894	6.30378	6.40939	6.16993	7.41785	6.96578	6.9542	7.02237
1810011O10Rik	6.30378	4	4.45943	4.08746	4.45943	5.04439	4	2.58496	5.75489	3.80735	4	3.80735	5.72792	6.58496	5.75489	2.32193	5.24793	5	5
1810013L24Rik	8.58871	7.89482	7.76155	7.72792	8.11894	8.08746	7.96578	8.01681	8.38802	7.93074	7.86419	8.09803	8.15482	8.28077	8.10852	7.11894	8.25739	8.31288	8.38802
1810022K09Rik	8.50779	8.66888	8.60733	8.74147	8.75154	8.75822	8.8392	8.55075	8.24793	8.46761	8.37504	8.5157	8.22882	8.51175	8.40088	8.47978	8.33092	8.15987	8.35755
1810026B05Rik	6	6.16993	6.32193	6.02237	6.22882	6.35755	6.49185	5.9542	5.78136	5.88264	5.83289	6.08746	5.2854	6.12928	6.33985	6.93074	6.04439	4.80735	5.42626
1810026J23Rik	8.02237	8.2384	8.17493	8.14466	8.30834	8.19967	8.24793	8.09803	8.16993	8.5812	8.3966	8.40939	8.78463	8.89178	8.75489	8.93369	8.25267	8.10329	8.30834
1810030O07Rik	7.73471	7.54689	7.56986	7.62205	7.49985	7.32193	7.42626	7.56224	7.7879	7.7879	7.52356	7.65105	7.67948	7.74147	7.82655	7.35755	7.78136	7.65105	7.6865
1810032O08Rik	4.64386	6.87036	6.96578	6.79442	6.04439	6.58496	6.2854	6.40939	5.35755	6.06609	6	5.97728	7.11894	6.94251	7.06609	6.16993	5.24793	4.70044	4.58496
1810037I17Rik	7.58496	6.59991	6.64386	6.79442	6.47573	6.76818	6.80735	7.31288	7.20945	6.65821	6.40939	6.59991	7.05528	6.91886	6.70044	8.66534	7.22882	7.29462	7.11894
1810043G02Rik	6.18982	5.93074	5.80735	5.9542	5.2854	5	6.10852	5.75489	5.90689	5.93074	6.04439	5.70044	5.55459	5.16993	5.49185	6.20945	6	5.78136	6.08746
1810043H04Rik	4.16993	5.42626	5.85798	5.39232	5	4.70044	5.67243	5.20945	5.39232	5.16993	4.90689	5.78136	4.80735	5.45943	5.16993	2.80735	4.70044	5.20945	5.24793
1810049J17Rik	6.04439	6.72792	6.44294	7.02237	6.79442	6.52356	6.37504	4.39232	4.64386	5.75489	6.08746	5.88264	7.42626	6.65821	7.56224	4.9542	4.75489	5.45943	4.58496
1810055G02Rik	8.65464	8.53916	8.36632	8.30378	8.49985	8.36632	8.40514	7.90689	8.5812	8.3837	8.3966	8.45121	8.69349	8.79116	8.72451	7.64386	8.71768	8.75822	8.67596
1810058I24Rik	8.97728	8.70044	8.60363	8.67948	8.5812	8.56986	8.55842	8.37069	8.86109	8.75154	8.62936	8.55075	9.03617	8.82655	8.61471	8.25267	8.64024	9.14211	8.76155
2010012O05Rik	5.93074	5.24793	5.55459	4.90689	5.08746	4.85798	4.75489	4.90689	5.85798	5.39232	5.39232	5.39232	5.2854	5.55459	5.70044	2	5.45943	4.90689	5.52356
2010107E04Rik	6.78136	7.19967	7.41785	7.57743	7.03342	7.13955	7.40939	7.17991	7.59246	7.53138	7.33092	7.3837	7.49185	7.5157	7.43463	8.02791	7.16993	7.53138	7.30378
2010111I01Rik	8.55075	8.26679	7.97154	8.47573	8.83289	8.80413	8.72792	7.24793	8.55842	8.45943	8.40088	8.34873	8.81057	8.91588	8.69	6.39232	8.224	8.51964	8.19476
2010204K13Rik	3.16993	5.52356	5.52356	5.35755	5.35755	5.42626	5.58496	3.58496	2.32193	4.80735	5.20945	4.75489	5.12928	5	4.64386	3.80735	2.58496	4	3.70044
2010300F17Rik	5.58496	1	1	1.58496	0	0	0	2.80735	5.90689	1	1	2.32193	1	0	1	0	4.9542	4	5.16993
2010315B03Rik	7.09803	7.04439	7.11894	6.84549	7.11894	7.02237	7.16993	6.88264	7.04439	7.11894	6.72792	7.02237	6.88264	6.58496	6.82018	6.75489	7.24793	6.89482	7.06609
2200002D01Rik	6.78136	7.16993	7.09803	7.17991	7.90087	8.12928	8.07682	3.58496	6.40939	7.6865	7.7879	7.69349	7.44294	7.05528	7.31288	2.58496	4.9542	5.97728	4.08746
2210013O21Rik	7.91289	7.81378	7.74819	7.73471	7.63662	7.61471	7.79442	7.10852	7.85175	7.72792	7.78136	7.62936	7.93664	7.73471	7.89482	7.22882	7.86419	7.93074	7.59991
2210016F16Rik	7.60733	7.17991	7.58496	6.85798	7.02237	8.01123	7.10852	7.5157	7.58496	7.29462	7.66534	7.39232	6.47573	7.22882	6.90689	7	7.27612	7.25739	7.32193
2210016L21Rik	6.72792	7.08746	6.85798	7.02237	6.98868	6.55459	6.79442	6.82018	6.65821	7.04439	7.13955	7.10852	6.24793	5.83289	6.56986	5.72792	6.55459	7.40088	7.47573
2210018M11Rik	8.67243	8.38802	8.37069	8.54689	7.99435	8.17991	8.16993	8.65821	8.69349	8.44294	8.43045	8.15987	8.32193	8.02237	8.03892	9.37504	8.65821	8.74483	8.86728
2210404O09Rik	6.79442	6.84549	7.02237	6.79442	6.9542	7.04439	7.04439	7.27612	6.37504	7	6.89482	7.02237	5.80735	6.75489	6.42626	7.2854	6.87036	6.24793	6.79442
2210408I21Rik	6.52356	6.75489	6.94251	6.71425	6.52356	6.47573	5.78136	6.35755	6.79442	6.84549	6.85798	6.96578	6.78136	6.85798	6.85798	6.59991	6.80735	6.80735	6.80735
2210418O10Rik	4.85798	6.30378	6.16993	6	6.61471	6.20945	6.45943	7.43463	4.64386	5.83289	5.32193	5.52356	5.39232	5.55459	5.78136	7.13955	4.9542	4.58496	4.80735
2300009A05Rik	5.35755	6.04439	6.04439	5.9542	6.02237	6.06609	5.88264	4.24793	5.08746	5.58496	5.78136	5.64386	5.85798	5.85798	5.61471	4.80735	5.35755	5.72792	5.35755
2310003H01Rik	5.72792	7.19967	7.11894	6.79442	6.59991	6.67243	6.59991	6.37504	6	6.53916	7.09803	6.79442	7.06609	7.25739	6.9542	5.97728	6.24793	6.30378	6.42626
2310003L06Rik	0	5	0	3.90689	5.24793	5.97728	3.80735	4.64386	0	0	0	0	4.45943	4	5.67243	0	0	0	0
2310007B03Rik	0	0	1.58496	1	1	1.58496	1	0	0	0	1	0	1	2.80735	1	1	0	0	0
2310009B15Rik	5.2854	5.45943	5.16993	5.04439	4.24793	4.75489	4.39232	4	5	4.32193	5.12928	5	4.45943	4.85798	4.80735	4.08746	5.2854	4.9542	5.24793
2310011J03Rik	6.78136	7.10852	7.13955	7.13955	7.14975	7.27612	7.24793	6.82018	6.88264	7.08746	6.90689	6.88264	6.85798	6.24793	6.55459	4.52356	7.02237	6.91886	6.6865
2310015A10Rik	4.32193	5.55459	6	5.04439	5.58496	5.55459	5.64386	2.80735	4.32193	5.12928	5.12928	4.80735	5.08746	5.75489	5.2854	1	5	3.90689	4.39232
2310022A10Rik	6.70044	7.76818	7.67948	7.62205	7.96578	7.96578	8.03342	8.07146	6.80735	7.56986	7.61471	7.64386	7.71425	7.21917	7.30378	8.87652	6.79442	6.90689	6.78136
2310022B05Rik	9.86573	10.1059	9.91588	10.0634	9.83131	9.65105	9.79766	8.59991	10.2336	10.3095	10.2981	10.4574	10.0389	10.1586	10.2503	7.01123	9.83763	9.95128	9.97441
2310030G06Rik	4.32193	4.75489	4.45943	4.75489	5.49185	5.39232	5.52356	3.58496	3.90689	4.9542	4.90689	4.58496	5.70044	5.55459	5.42626	4.70044	3.80735	4	3.16993
2310031A07Rik	2.32193	2	2.32193	2.32193	5.52356	2	2.32193	5.24793	2.32193	2.32193	2.32193	5.35755	2.32193	2.32193	2	2	2.32193	2.80735	2.80735
2310033P09Rik	5.85798	6.85798	6.75489	6.58496	6.22882	6.52356	6.2854	6.80735	5.80735	6.67243	6.91886	6.50779	5.93074	6.30378	5.97728	6.35755	5.58496	5.64386	5.39232
2310035C23Rik	8.53528	8.45121	8.3443	8.35315	8.41363	8.50779	8.40088	8.2854	8.73809	8.41363	8.53138	8.27612	8.61102	8.46761	8.57365	8.66888	8.45121	8.61102	8.53916
2310036O22Rik	8.72451	8.9571	9.09276	9.12412	8.69349	8.75154	9.01681	8.90087	8.64386	8.7879	8.64024	8.5812	8.48784	8.17991	8.64746	7.64386	8.69697	8.70736	8.74147
2310039H08Rik	5.16993	5.42626	6.32193	5.9542	5.72792	5.12928	5.35755	3	5.49185	5	5.75489	5.39232	5.72792	5.61471	5.90689	3.32193	4.75489	5.45943	4.90689
2310043M15Rik	2.58496	4.16993	6.37504	4.85798	5.78136	6.40939	5.70044	7.40088	1	3	4.32193	3.90689	4.80735	6.16993	5.55459	5.45943	2.32193	0	0
2310045N01Rik	6.62936	6.55459	6.42626	6.90689	6.37504	6.08746	6.72792	6.12928	6.75489	6.89482	6.10852	6.75489	6.65821	5.93074	6.64386	6.32193	6.45943	6.45943	6.50779
2310047M10Rik	6.39232	6	5.61471	5.9542	5.52356	5.24793	5.85798	5.12928	6.64386	6.39232	6	6.30378	5.2854	4.16993	5.80735	5.9542	6.14975	6.75489	6.44294
2310057M21Rik	5.9542	6.37504	6.40939	6.10852	6.59991	6.40939	6.26679	6.04439	6.2854	6.32193	6.24793	6.22882	6.83289	6.78136	6.55459	5.67243	6.33985	6.45943	6.18982
2310058D17Rik	3.80735	4.64386	3.16993	5.04439	4.64386	3.58496	4.80735	3	4.08746	5.24793	4.64386	5.32193	4.39232	4.16993	3.32193	2.58496	4.24793	3.80735	4.32193
2310061I04Rik	6.30378	7.98299	7.96	7.77479	7.76155	8.24317	7.97728	7.2854	6.44294	7.87652	8.01681	7.7211	6.67243	6.70044	6.70044	7.04439	6.18982	6	6.22882
2310067B10Rik	7.20945	8.45533	8.22882	8.03342	8.14975	7.96	7.96578	7.77479	7.04439	8.05528	8.10329	7.96	7.44294	7.67948	7.29462	9.31515	7.40939	7.31288	7.45121
2410002F23Rik	8.45943	9.89482	10.1163	9.88417	10.2204	10.3208	9.95128	9.42836	8.77479	9.35315	9.19476	9.0607	10.1712	10.3663	10.3083	8.32643	8.8392	8.61102	8.71081
2410004B18Rik	6.14975	6.32193	6.65821	6.56986	6.33985	5.97728	6.10852	6.75489	6.24793	6.18982	6.42626	6.06609	6.49185	6.62936	6.18982	6.6865	6.56986	6.24793	6.16993
2410004N09Rik	5.45943	6.88264	7.03342	6.88264	6.52356	6.85798	6.75489	6.32193	5.24793	6.37504	6.74147	6.33985	7.01123	7.21917	7.22882	6.30378	5.08746	5.2854	5.24793
2410006H16Rik	7.7211	8.73809	8.84235	8.7039	8.17493	8.18488	8.33539	7.70736	7.98868	8.40514	8.52748	8.44708	9.02514	8.90087	8.9629	7.86419	7.6865	7.06609	7.81378
2410007B07Rik	0	0	0	0	1.58496	5.16993	2.32193	8.25739	2.80735	2.58496	0	0	2.32193	1	0	9.97441	0	2.58496	0
2410012M07Rik	0	0	0	0	0	0	0	5.04439	0	0	0	0	0	0	0	5.61471	0	0	0
2410015M20Rik	7.53138	7.88874	7.94251	7.83289	7.52356	7.58496	8.03892	7.34873	7.29462	7.40939	7.40939	7.64386	7.79442	7.66534	7.67948	6.2854	7.34873	6.9542	7.24793
2410016O06Rik	5.78136	7.61471	7.8009	7.31288	7.17991	7.27612	7.09803	6.89482	5.97728	7.47573	7.41785	7.49985	7.87652	8.05528	8.01681	2.32193	6.24793	5.97728	6.20945
2410018L13Rik	6.91886	5.64386	5.32193	5.32193	4.90689	4.85798	5.24793	8.15482	6.62936	5.97728	5.61471	5.80735	5.04439	4.9542	5.24793	8.27146	6.67243	6.64386	6.87036
2410089E03Rik	7.67948	7.17991	7.03342	7.05528	7.27612	7.06609	7.04439	8.27612	7.97154	7.36632	7.36632	7.43463	7.48382	7.40939	7.2854	8.89785	7.98299	8.20457	8
2410127L17Rik	7.55459	9.40514	9.54496	9.26679	9.54496	9.57365	9.42417	8.98868	7.43463	9.00282	9.24079	9.17991	8.45943	8.75822	8.71768	9.35315	7.82018	7.18982	8.02791
2410131K14Rik	7.22882	7.40088	7.09803	7.05528	7.20945	7.30378	7.61471	6.9542	7.59991	7.16993	7.12928	7.05528	7.53138	7.59991	7.27612	7.33985	7.62936	7.14975	7.60733
2410141K09Rik	3.45943	3.70044	1.58496	3.45943	3.32193	4	3.90689	10.2503	4.08746	4.24793	4.45943	4.52356	2.80735	1.58496	1	8.84862	4.08746	3.80735	4
2500002B13Rik	2.80735	5.39232	5.24793	4.9542	5.35755	5.20945	5.39232	5.90689	3.58496	5.08746	4.9542	5.20945	4.32193	4.24793	4.90689	6.45943	3	2.80735	2.80735
2500004C02Rik	3.16993	5.16993	5.32193	5.08746	4.58496	4.52356	4.64386	4.08746	3.80735	4.64386	4.90689	4	4.39232	4.75489	4.16993	4.85798	3.80735	3.70044	4
2510002D24Rik	3.58496	5.70044	5.97728	5.42626	5.78136	5.9542	5.80735	5.58496	4.70044	5.52356	5.67243	5.52356	5.04439	4.32193	4.75489	5.90689	4.39232	5.20945	4.90689
2510003E04Rik	8.04439	7.99435	7.90689	7.78136	7.70736	7.67948	7.60733	7.56986	7.88264	7.94251	7.72792	7.87036	7.80735	7.98868	8.00562	6.30378	7.91886	8.00562	8.14975
2510009E07Rik	7.60733	6.44294	5.55459	6.32193	6	5.67243	6.30378	6.85798	6.70044	6.97728	6.64386	6.96578	5.52356	5.49185	5.80735	7.40088	7.21917	7.13955	7.33092
2510039O18Rik	8.79442	8.66534	8.79116	8.82972	8.84549	8.6865	8.71081	8.82972	8.67243	8.62571	8.40088	8.55075	8.94544	8.77479	8.74147	9.2384	8.56605	8.47978	8.71425
2610001J05Rik	7.91289	6.79442	6.76818	6.78136	7.02237	7.11894	7.02237	6.88264	7.8009	7.07682	7.39232	7.24793	6.52356	6.32193	6.2854	5.85798	7.42626	8.06609	7.66534
2610002J02Rik	6.49185	6.39232	6.18982	6.26679	6.32193	6.08746	5.90689	6.22882	6.33985	5.55459	6.06609	6.14975	5.97728	5.83289	5.9542	6.44294	6.12928	6.47573	6.71425
2610002M06Rik	7.9542	7.90689	7.84549	7.88264	7.98868	8.07682	7.92481	7	7.70044	7.83289	7.88264	7.83289	7.71425	7.77479	7.70736	6.74147	7.93664	8.03892	7.80735
2610008E11Rik	7.96578	6.50779	6.10852	6.45943	6.56986	6.37504	6.76818	6.87036	7.7211	6.35755	6.45943	6.65821	5.64386	6.18982	6	6.08746	7.93074	7.43463	8.10329
2610015P09Rik	4.9542	5.72792	5.9542	5.39232	5.80735	5.85798	5.97728	5.55459	5.08746	5.35755	5.61471	5.24793	4.9542	5.39232	5.12928	5.61471	5.32193	5.24793	4.9542
2610020H08Rik	5	5.2854	5.04439	5.24793	4.90689	5.08746	4.80735	5.78136	5.08746	5.32193	5.45943	5.2854	5.70044	5.49185	5.52356	6.79442	5.55459	5.93074	5.35755
2610021A01Rik	6.24793	7.40939	7.49185	7.30378	6.98868	7.33092	7.09803	8.09803	6.58496	7.2854	7.26679	7.19967	7.29462	7.29462	7.41785	8.19967	6.2854	6.44294	6.26679
2610034B18Rik	7.21917	7.63662	7.90087	7.65821	7.78136	7.53916	7.52356	5.75489	7.62936	7.98299	8.17991	7.93074	7.50779	7.47573	7.36632	1.58496	7.37504	7.71425	7.52356
2610035D17Rik	2.32193	4.9542	4.39232	4.64386	5.12928	4.90689	5.04439	2.58496	2.80735	4.24793	4.16993	4.58496	5.64386	5.08746	5.55459	2.58496	3.70044	2.58496	2
2610044O15Rik8	7	7.87036	7.88874	7.61471	7.87652	7.79442	7.62936	8.0607	6.76818	7.42626	7.08746	7.29462	6.78136	6.94251	6.71425	7.85798	7.63662	6.59991	7.21917
2610203C20Rik	10.3129	8.99435	8.15987	9.01681	9.57175	9.37069	9.42836	8.00562	9.76321	9.19722	8.55459	9.11634	9.83447	9.96867	10.2562	2	9.94691	9.43879	9.75489
2610204G07Rik	6.22882	0	0	3.80735	0	0	0	3.70044	6.56986	0	0	4.85798	5.20945	0	0	0	6.04439	5.78136	6.52356
2610301B20Rik	6.55459	6.06609	6.44294	6.42626	5.80735	5.97728	5.97728	6.10852	6.80735	6.94251	6.42626	6.96578	5.42626	5.75489	6.22882	5.70044	6.49185	6.59991	6.52356
2610305D13Rik	7.43463	7.6865	7.39232	7.40939	7.91289	7.8392	7.76818	9.86264	6.89482	7.32193	7.12928	7.6865	6.64386	7.07682	6.87036	8.56224	7.67948	6.79442	7.55459
2610316D01Rik	3.70044	5.9542	5.80735	5.90689	3	3.58496	5.61471	4.45943	0	6.16993	6.30378	5.93074	6.24793	4.85798	5.61471	0	4.90689	0	4.32193
2610318N02Rik	3.70044	6.30378	6.67243	6.30378	5.2854	5.70044	5.42626	6.42626	4.70044	6	6.16993	5.58496	4.70044	4.45943	5.12928	4.58496	4	3.70044	4.32193
2610507B11Rik	10.3674	10.5216	10.3826	10.5008	10.4409	10.4252	10.4252	10.8734	10.207	10.5479	10.7013	10.7347	10.2527	10.0647	10.1357	10.5689	10.0182	10.1254	10.0715
2610524H06Rik	5.52356	5.9542	6.32193	6.20945	5.72792	6.18982	6.08746	6.93074	6	5.9542	6.10852	6	6.08746	5.52356	6.44294	7.33985	5.88264	5.85798	6.40939
2700029M09Rik	6.08746	6.91886	7.2384	6.85798	7.18982	7	7.24793	6.87036	6.71425	6.9542	6.93074	6.91886	6.35755	6.9542	6.55459	7.02237	6.59991	6.06609	6.74147
2700038G22Rik	5.55459	7.29462	7.03342	6.75489	6.76818	6.65821	6.64386	6.06609	5.35755	6.87036	6.94251	6.91886	6.75489	6.67243	6.72792	6	5.80735	5.12928	5.39232
2700049A03Rik	6.39232	6.94251	6.67243	6.59991	6.88264	6.76818	6.62936	7.2854	6.12928	6.87036	6.83289	6.67243	6.2854	6.06609	5.88264	8.07146	6.32193	6.18982	6.35755
2700054A10Rik	3.58496	4.08746	3.90689	4.16993	4.58496	5.39232	4.16993	7.98299	3.58496	4.39232	4.39232	3.70044	4.16993	4.45943	3.58496	9.43254	3.16993	3.58496	3.58496
2700060E02Rik	9.59246	9.46352	9.65105	9.70563	9.44501	9.58871	9.65821	10.1972	9.75656	9.75656	9.8933	9.74987	9.42836	9.42417	9.62388	10.3276	9.48382	9.70563	9.51767
2700062C07Rik	5.78136	6.33985	6.45943	6.52356	6.10852	6.64386	6.47573	6.24793	5.93074	6.20945	6.24793	6.35755	5.97728	6.42626	6.61471	5.78136	6.06609	6.37504	6.40939
2700069I18Rik	4.64386	5.16993	3	4.45943	3.90689	0	5	5.49185	5.70044	4.52356	0	5.58496	5.78136	4.70044	4.64386	0	5.67243	6.22882	5.88264
2700081O15Rik	8.52356	8.74147	8.73809	8.69697	8.8009	8.29462	8.62936	8.36632	8.60363	8.27146	8.22882	8.17493	9.07948	9.16491	9.15987	6.35755	8.67948	8.35315	8.47978
2700089E24Rik	8.52748	8.13443	7.9542	7.8009	8.16491	7.9542	7.77479	7.35755	8.20457	7.91886	7.9542	8.03342	7.70044	8.29462	8.17991	6.53916	8.51964	7.88874	8.38802
2700094K13Rik	6.44294	8.23362	8.76487	8.40088	7	7.53138	7.45121	9.00282	7.06609	8.21917	8.53528	8.31741	7.75489	7.70044	7.6865	8.55459	7.11894	6.97728	7.11894
2700097O09Rik	5.08746	6.58496	6.47573	6.26679	6.22882	6.39232	6.35755	6.44294	5.12928	5.90689	5.93074	5.67243	6.02237	5.61471	5.70044	7.49185	5.58496	5.42626	5.12928
2810004N23Rik	7.25739	8.21917	8.62571	8.45121	7.87036	8.30378	8.15987	7.85175	7.48382	8.15482	8.24793	8.06609	7.72792	7.91289	8.03342	7.8009	7.53138	7.33092	7.69349
2810006K23Rik	5.39232	6.06609	5.75489	5.39232	5.2854	5.32193	5.93074	5.32193	5.39232	6	5.80735	5.88264	5.24793	4.52356	4.9542	6.10852	5.78136	5.55459	5.2854
2810008D09Rik	4.45943	6.87036	6.90689	7.08746	6.71425	7.08746	6.78136	5.78136	4.45943	5.85798	5.67243	5.2854	6.30378	6.62936	6.58496	5.49185	4.32193	4.32193	4.45943
2810013P06Rik	4.80735	5.35755	5.32193	5.42626	4.70044	4.24793	4.70044	4.39232	4.64386	5.16993	4.9542	5.12928	3.70044	3.16993	3.80735	3.70044	4.08746	4.75489	3.90689
2810021J22Rik	5.72792	6.37504	6	6.08746	6	5.64386	6.08746	5.61471	5.88264	6	5.64386	5.58496	5.75489	5.58496	5.75489	6.58496	5.9542	5.75489	5.80735
2810402E24Rik	4.58496	5.2854	5.32193	5.55459	4.90689	4.75489	4.85798	3.16993	4.80735	5	5.2854	4.90689	4.16993	4.24793	5.20945	2.80735	4.58496	4.80735	4.52356
2810403A07Rik	8.75154	8.82337	8.75154	8.85798	8.60733	8.59619	8.48784	8.74483	8.60363	8.66534	8.44294	8.33092	8.66888	8.84235	8.54689	8.3966	8.29462	8.32193	8.34873
2810403D21Rik	6.35755	6.58496	6.37504	6.35755	6.72792	6.72792	6.55459	6.84549	6.49185	6.64386	6.67243	6.76818	6.88264	6.78136	6.30378	7.63662	6.26679	6.18982	6.45943
2810408A11Rik	1.58496	4.32193	4.58496	4.32193	3.80735	3.70044	3.32193	2.32193	3	3.80735	2.80735	2.58496	5.08746	5.39232	5.16993	2	3	2.58496	3
2810408I11Rik	5.52356	5.08746	4.9542	4.9542	4.39232	5.04439	4.39232	4.9542	5.08746	4.9542	5.04439	5.24793	4.39232	4.9542	3.32193	4.58496	5.88264	4.64386	5.61471
2810408M09Rik	5.83289	6.88264	6.59991	6.80735	6.59991	6.84549	6.37504	6.02237	6.26679	6.53916	6.50779	6.37504	7.21917	7.50779	7.32193	3.58496	6	5.75489	6.08746
2810417H13Rik	7.74147	8.69697	9.13955	8.61839	7.09803	7.31288	7.29462	7.41785	7.50779	8.59991	8.70044	8.86728	7.35755	7.87652	7.56224	7.7211	8.24317	7.53138	8.35315
2810428I15Rik	7.47573	7.02237	7.56224	6.91886	6.71425	6.37504	6.76818	7.58496	7.04439	6.97728	6.88264	6.70044	6.6865	6.67243	6.42626	6.12928	7.19967	7.61471	7.60733
2810429I04Rik	4.52356	5.32193	5.93074	5.45943	5.49185	6.10852	5.58496	6.9542	3.58496	5.16993	5.9542	5.67243	5.04439	5.24793	4.64386	7.02237	4.64386	4.24793	4.08746
2810474O19Rik	8.12928	7.70044	7.83289	7.63662	7.8392	8.24317	7.76155	9.60548	8.07146	7.98868	7.89482	7.96	7.27612	8.08215	7.59991	9.70563	8.24317	8.12928	8.10852
2900011O08Rik	1	0	1	0	2	2.58496	1	5.67243	1	1.58496	2.80735	1.58496	1.58496	2.58496	2.58496	7.3837	1	0	1
2900026A02Rik	8.12412	8.75154	8.59619	8.5812	9.22159	9.20701	9.08481	6.97728	8.67596	8.93074	8.92778	8.92184	8.93369	8.91588	8.94251	5.52356	8.17991	7.83289	8.29002
2900052L18Rik	3.45943	4.45943	4.64386	4.64386	4.9542	5.55459	4.85798	3.58496	4.08746	3.80735	3.16993	3.90689	2.32193	2.32193	2.32193	3.70044	3.45943	3.45943	2.80735
3110001I22Rik	4	5.16993	5.55459	5.16993	4.90689	5.42626	4.80735	5.75489	4.24793	4.85798	4.45943	4.58496	4.90689	5.58496	5.75489	4	4.39232	4.08746	4.70044
3110002H16Rik	8.18982	8.11374	8.13955	8.24793	8.42626	8.37069	8.46761	7.84549	8.09803	7.96	7.8009	7.73471	8.12928	7.75489	8.09803	9.01681	7.70736	7.75489	7.94837
3110007F17Rik	6.39232	6.85798	6.84549	6.88264	6.67243	6.76818	6.59991	5.90689	6.26679	6.71425	6.55459	6.59991	6.78136	6.65821	6.65821	5.90689	6.30378	6.2854	6.52356
3110039M20Rik	4.16993	3.80735	5.12928	4.9542	5.45943	4.75489	4.90689	0	5.78136	3.90689	0	4	4.58496	5	4.24793	3.90689	0	0	0
3110040N11Rik	5.49185	5.42626	5.64386	5.75489	5.70044	5.24793	6	4.75489	5.24793	5.45943	5.70044	5.55459	5	5.39232	5.61471	5.35755	5.39232	5.42626	5.45943
3110043O21Rik	6.75489	6.02237	5.97728	5.90689	6.45943	6.10852	6.52356	6.67243	6.59991	6.12928	6.18982	6.44294	6.55459	6.08746	6.40939	7.19967	6.78136	6.35755	6.33985
3110052M02Rik	6.42626	6.49185	6.71425	6.49185	6.89482	6.70044	6.83289	6.50779	6.6865	6.61471	6.64386	6.35755	6.16993	6.32193	6.18982	6.14975	6.88264	6.35755	6.9542
3110057O12Rik	4.90689	5.24793	5.35755	5.12928	5.20945	4.70044	5.49185	3.70044	4.39232	5.32193	5.35755	5.2854	5.12928	4.24793	4.52356	6.02237	4.64386	4.80735	4.64386
3110062M04Rik	5	5.58496	5.35755	5.35755	4.90689	4.75489	5	4	5.04439	5.55459	5.32193	5.32193	3.90689	3.70044	3.16993	6.20945	4.75489	5.61471	5.08746
3110082I17Rik	4.90689	6.10852	7	6.42626	6.32193	6.35755	5.97728	6.52356	5.2854	6.6865	6.32193	6.35755	5.83289	5.45943	6.06609	6.88264	5.42626	5.75489	5.35755
3110099E03Rik	1.58496	1.58496	4.32193	5.12928	3.90689	4.24793	1.58496	2	4.58496	4.24793	2	5	4.80735	4.58496	4.58496	1.58496	2	5.20945	5.12928
3222401L13Rik	5.2854	3	2.58496	3.45943	2.80735	3.32193	3.16993	4.58496	4.70044	3.90689	3.16993	3.16993	0	1.58496	2.32193	5.39232	4.70044	5.04439	4.32193
3632451O06Rik	5.93074	6.64386	6.61471	6.76818	6.84549	7.09803	6.90689	5.67243	5.90689	6.04439	6.2854	6.14975	7.91886	7.6865	7.71425	7.58496	5.39232	7.03342	5.88264
3830403N18Rik	0	3.58496	4.64386	3.58496	3.16993	4.64386	0	0	0	5.78136	4	0	0	0	3.70044	0	5.55459	0	0
3830406C13Rik	6.24793	6.14975	6.22882	6.14975	6.32193	6.18982	6.49185	5.45943	6.16993	6.49185	6.32193	6.35755	6.08746	5.9542	6.40939	5.32193	5.9542	6.30378	6.14975
4632415L05Rik	4.39232	5.08746	5.12928	5.39232	4.80735	5	5.2854	3.58496	4.24793	5.2854	5.08746	4.9542	5.24793	4.32193	5.08746	3.70044	4.45943	4.58496	4.16993
4632427E13Rik	6.76818	6.79442	6.80735	7.01123	6.93074	6.33985	6.89482	6.53916	6.61471	6.74147	6.20945	6.72792	6.72792	6.62936	6.6865	6.02237	6.59991	6.56986	6.55459
4632428N05Rik	5.55459	3.45943	2.80735	3.58496	3.90689	4.16993	4.58496	1.58496	4.08746	4.32193	4	4.16993	3.80735	5.04439	4.08746	0	3.32193	5	3.80735
4833403I15Rik	4.52356	3.45943	2.80735	2.80735	2	2.32193	3	3.58496	4.90689	3.45943	4.32193	3.32193	5.12928	5.80735	4.32193	2.58496	5	6.67243	5.55459
4833420G17Rik	6.30378	6.98868	6.85798	6.96578	6.85798	6.49185	6.49185	7.08746	6.65821	6.56986	6.42626	6.62936	6.42626	6.61471	6.30378	7.64386	6.30378	6.61471	6.16993
4833439L19Rik	9.13186	9.05257	8.89178	8.78463	9.08215	8.9542	8.98868	9.15735	9.05257	9.03067	8.97154	9.00282	8.94837	8.9542	8.92184	9.35315	9.00843	9.03067	8.96867
4921524J17Rik	7.36632	6.87036	6.90689	6.97728	7.16993	7.06609	7.14975	6.71425	7.17991	6.97728	6.97728	6.89482	6.61471	6.87036	6.80735	7.40088	7.18982	6.87036	7.04439
4930402H24Rik	9.58871	6.76818	6.02237	6.93074	5.93074	5.70044	6.04439	7.98868	9.61287	7.76155	7.2854	7.53138	7.17991	6.80735	6.71425	7.37504	9.3837	9.36413	9.29462
4930427A07Rik	5.45943	5.83289	6.14975	5.52356	5.61471	5.85798	5.20945	7.06609	6.08746	6.24793	6.18982	5.64386	5.08746	4.58496	4	7.57743	6.32193	5.58496	6.18982
4930430F08Rik	5.45943	5.70044	6.24793	6.12928	5.83289	6.35755	6.32193	5.24793	5.70044	5.97728	5.97728	5.9542	4.45943	4.90689	4.75489	6.22882	5.80735	5.88264	5.70044
4930447C04Rik	5.70044	3.58496	5.83289	3.70044	5.42626	6.62936	5.42626	6.88264	5.58496	3.70044	0	4.80735	4.24793	5.97728	3.70044	7.01123	5.75489	0	5.67243
4930452B06Rik	4	3.58496	4.16993	2.80735	3	3.45943	3.32193	5.04439	4.75489	3.90689	3.70044	3.58496	4.75489	5.24793	4.75489	7.8392	4.90689	4.45943	4.16993
4930453N24Rik	7.64386	7.5157	7.60733	7.77479	7.59246	7.67948	7.57743	8.3837	7.71425	7.64386	7.80735	7.66534	7.90689	8.02237	7.83289	7.24793	7.87036	7.76155	7.83289
4930500J02Rik	1.58496	1.58496	3	1.58496	2.58496	2.58496	2	7.96578	0	2	1	2.58496	2.32193	1.58496	1	7.74819	1	1	2
4930503L19Rik	7	6.58496	6.45943	6.67243	5.9542	6.30378	6.40939	6.61471	7.07682	6.50779	6.75489	6.37504	6.10852	6.06609	6.06609	7.03342	7.15987	6.78136	7.24793
4930506M07Rik	5.04439	3.16993	3.32193	3.16993	4	3.80735	4.16993	2.80735	3.32193	4	3.58496	3.80735	3	1.58496	2.80735	3.58496	3.16993	2.80735	3
4930509G22Rik	3.32193	4.32193	5.20945	4.45943	4.45943	6.49185	5.2854	7.45121	3.16993	4.70044	4.08746	4.08746	3.80735	5.39232	5.04439	8.40514	3.32193	3.32193	3.58496
4930511M06Rik	4.80735	4.90689	5.42626	5.08746	6.18982	5.61471	5.88264	6.37504	4.9542	4.64386	5.20945	4.75489	5.49185	5.70044	5.24793	7.15987	4.80735	4.80735	4.16993
4930522L14Rik	5.04439	6.16993	6.10852	5.97728	6.12928	6.52356	6.44294	7.8392	5.61471	6.18982	5.70044	5.83289	3.90689	5.70044	4.52356	7.45121	6.10852	5.49185	6.18982
4930523C07Rik	5.45943	4.64386	5.52356	4.24793	5.64386	6.16993	5.93074	1.58496	4.70044	5.2854	4.90689	5.08746	5.67243	6.04439	6.02237	0	4.75489	4.75489	5.08746
4930539J05Rik	4.58496	4.58496	4.90689	4.75489	4.9542	4.90689	5.24793	4.32193	4.45943	4.24793	4.45943	4.32193	5.24793	5.04439	5.16993	4.16993	4.64386	4.70044	5.42626
4930544I03Rik	2	2.58496	3	1.58496	2.80735	2.80735	2.58496	6.85798	0	2.80735	0	3.58496	0	0	0	6.61471	0	2	0
4930550L24Rik	1	4.39232	5.90689	4.32193	3.45943	5.88264	4.45943	1.58496	0	3	3.80735	2	3.32193	4.90689	2.58496	2.58496	0	0	0
4930555F03Rik	3.80735	0	3.70044	3.70044	4.24793	4.64386	5.45943	5.70044	3.80735	4.75489	5.45943	4.80735	0	3.80735	0	6.58496	0	4.70044	0
4930566F21Rik	2	2.80735	2.80735	1.58496	2.58496	3	3	5.35755	2.32193	0	0	1	0	1.58496	2	5.2854	3	0	0
4930579C12Rik	0	5.39232	5.64386	5.45943	4.24793	4.52356	4.64386	1.58496	0	3.90689	5.35755	4.32193	3.32193	4.45943	4.52356	1.58496	0	0	0
4930579G24Rik	6.08746	5.93074	5.9542	5.97728	5.35755	5.12928	5.39232	6.42626	5.80735	6.06609	5.90689	6.18982	4.90689	5.20945	4.80735	7.02237	5.78136	5.64386	5.9542
4931406C07Rik	7.39232	5.42626	5	5.08746	5.55459	5.16993	5.72792	6.6865	7.10852	5.67243	5.24793	5.80735	6.12928	6.55459	6.6865	7.90689	7.02237	7.09803	6.94251
4931406P16Rik	9.37721	9.29692	9.0607	9.38154	9.31515	9.14211	8.98868	8.73809	9.26679	9.08746	8.96578	9.09276	9.96723	9.74819	9.87036	7.98299	9.30378	9.40514	9.31967
4931414P19Rik	4.32193	5.49185	5.16993	5.45943	5.39232	5.32193	5.08746	5.24793	5.16993	5	5.16993	5.04439	2.80735	3.58496	2.80735	5.39232	5.24793	5.24793	5.08746
4931428F04Rik	5.80735	6.12928	6.2854	5.9542	6.40939	5.70044	6.18982	5.39232	5.35755	5.83289	5.67243	5.35755	6.55459	6.30378	6.44294	4.75489	5.2854	5.67243	5.42626
4932438A13Rik	9.19229	8.60363	8.5157	8.64386	9.01402	9.07682	9.0607	8.87344	9.25267	8.85798	8.82018	8.91588	9.00843	8.9571	8.87958	10.1033	9.12412	9.29232	9.14975
4932441J04Rik	5.16993	4.32193	3.90689	4.64386	3.80735	3.45943	4.64386	2.80735	5.20945	4.45943	3.70044	2.32193	4.80735	3.90689	4.75489	0	4.85798	5.85798	4.58496
4933404O12Rik	5.83289	7.10852	7.16993	6.52356	6.20945	6.14975	6.32193	6.39232	6.04439	7.37504	7.21917	7.40088	4.9542	5.42626	5.80735	3.16993	6.62936	5.93074	6.45943
4933407K13Rik	5.83289	6.24793	6.33985	6.39232	5.93074	5.32193	6.10852	5.12928	6.06609	5.93074	5.67243	6.20945	5.39232	5.61471	6.16993	5.49185	5.97728	5.16993	5.39232
4933411E06Rik	5.2854	5.85798	5.90689	5.55459	5.90689	6.10852	6.30378	6.93074	5.88264	5.70044	5.67243	5.61471	6.08746	6.45943	6.04439	7.56224	5.49185	5.32193	5.24793
4933421O10Rik	5.35755	5.16993	5.08746	4.85798	5.39232	4.75489	5	4.16993	4.9542	5.04439	4.90689	4.70044	4.80735	4.32193	5.04439	4.58496	5	4.70044	5.32193
4933426M11Rik	9.82972	9.63481	9.19476	9.68475	10.0688	9.87191	9.76653	8.90388	9.49386	9.46964	9.49386	9.46964	9.76653	9.56605	9.41574	9.23601	9.2854	9.65821	9.34207
4933427D14Rik	6.49185	7.07682	6.6865	6.9542	6.78136	6.75489	6.6865	6.40939	6.40939	6.93074	6.83289	6.75489	5.88264	6.22882	5.32193	6.71425	6.42626	6.39232	6.42626
4933431E20Rik	5.08746	6.22882	5.9542	6.10852	6.71425	6.37504	6.71425	3.90689	5.72792	6.06609	5.90689	6.18982	6.16993	6.02237	6.32193	4.80735	5.2854	5.39232	5.16993
4933434E20Rik	8.16993	7.91289	7.93664	7.7879	7.82018	7.80735	7.76818	7.90087	8.17991	7.94251	7.87652	7.85175	7.46761	7.32193	7.54689	7.2854	8.09803	8.17493	8.33539
4933438K21Rik	0	1.58496	0	0	1.58496	0	1.58496	5.32193	1	1	0	1	1	0	1.58496	5.88264	1	0	0
4933439C10Rik	5.12928	6.12928	5.97728	6.10852	6.35755	6.12928	6.08746	4	4.75489	5.42626	5.24793	4.90689	5.20945	4.70044	5.61471	2	4.70044	4.75489	4.64386
5031420N21Rik	4.58496	5.67243	5.39232	5.2854	5.12928	5	5.20945	4.08746	4.16993	4.80735	4.85798	5.16993	5.39232	4.58496	5	3.16993	5.2854	4.9542	4.9542
5031425E22Rik	5.45943	6.02237	6.08746	5.93074	6.58496	6.20945	6.39232	4.39232	5.35755	6.04439	5.88264	5.78136	6.67243	6.53916	6.80735	5.04439	5.52356	4.85798	5.2854
5031439G07Rik	9.44501	8.89785	8.49985	8.82337	8.48784	8.12928	8.51964	8.55459	9.53333	8.98014	8.83605	9.08746	8.89482	8.57743	8.90989	8.71081	9.32867	9.31967	9.29921
5330426P16Rik	6.49185	5.20945	5.12928	5.58496	6.06609	6.06609	5.64386	5.83289	6.55459	5.85798	5.58496	5.49185	5.72792	5	5.49185	5.9542	6.62936	6.50779	6.71425
5430403G16Rik	5.70044	6.24793	6.26679	5.80735	6.47573	6.42626	6.52356	7.87652	5.12928	6.14975	5.97728	5.9542	4.70044	5.16993	5.24793	7.05528	6.02237	5.08746	6.18982
5430405H02Rik	3.45943	5.78136	5.45943	5.61471	6	5.72792	5.67243	5.78136	4.90689	5.49185	5.52356	5.20945	4.9542	5.9542	6.04439	6.40939	4.52356	4.45943	4.16993
5430416N02Rik	6.16993	7.36632	7.33092	7.14975	7.22882	6.98868	6.93074	7.01123	6.24793	6.89482	6.80735	7.03342	7.56986	7.70044	7.59991	7.14975	6.88264	5.9542	6.72792
5430427O19Rik	6.16993	0	0	3.80735	0	0	3.80735	0	4.9542	0	0	0	0	0	0	0	3.90689	4.80735	5.72792
5430435G22Rik	6.55459	7.53916	7.26679	7.54689	8.15482	7.69349	8.07146	3.45943	5.93074	7.27612	6.55459	7.09803	8.88264	8.59619	8.9542	0	5.61471	6.52356	5.61471
5530601H04Rik	5.45943	6.37504	6.44294	6.62936	6.50779	6.62936	6.64386	6.06609	6.02237	6.10852	6.08746	6.32193	6.08746	6.22882	6.10852	6.08746	6	6	6.02237
5730409E04Rik	7.18982	5.24793	5.83289	5.42626	5.88264	5.45943	5.72792	5.61471	7.30378	5.90689	6.37504	6	4.52356	4	4.32193	4.39232	6.91886	7.26679	7.01123
5730455P16Rik	6.85798	7.05528	6.97728	7.07682	7.33092	7.07682	7.33092	6.14975	7.29462	7.18982	7.06609	7.34873	7.10852	7.11894	7.34873	3.45943	6.91886	6.40939	7.11894
5730480H06Rik	5.24793	6.02237	6.35755	6.22882	6.30378	6.16993	6.02237	6.08746	6.06609	6.02237	6.14975	6.22882	5.97728	6.24793	6.16993	6.49185	5.72792	5.42626	5.90689
5730507C01Rik	6.40939	6.10852	5.72792	5.9542	5.72792	5.16993	5.64386	10.5048	5.97728	6.35755	5.75489	6.55459	2.80735	4.90689	4.70044	8.02791	7.11894	5.45943	7.21917
5730508B09Rik	5	4.24793	4.9542	4.80735	4.45943	4.75489	4.75489	3.80735	4.08746	4.08746	4.52356	4.58496	5.20945	5.32193	4.85798	4.90689	4.32193	4.70044	4.39232
5730559C18Rik	5.20945	6.20945	5.58496	5.39232	6.87036	6.64386	6.70044	6	5.45943	5.70044	5.70044	5.58496	5.20945	5.16993	5.45943	6	5.12928	5	5.39232
5830415F09Rik	3.58496	5.24793	5.24793	5	4.80735	5	4.75489	5.08746	4.32193	4.32193	5.32193	4.64386	5.61471	5.35755	4.90689	5.52356	4.08746	3.32193	3.90689
5830416P10Rik	2.32193	1.58496	3.32193	0	4	5.93074	3.80735	0	2	1	2	1	2.80735	4.9542	3	1	2	1.58496	0
5830428H23Rik	5.32193	6.10852	5.64386	5.55459	6.14975	5.64386	5.90689	5.35755	5.52356	5.67243	4.80735	5.58496	5.2854	5.75489	5.24793	5.88264	5.61471	5.32193	5.58496
6030419C18Rik	7.05528	4.85798	3.70044	5.42626	5.2854	4.58496	5.16993	5.39232	7.11894	6.33985	5.49185	5.70044	5.9542	4.39232	5.97728	2.32193	7.25739	6.96578	7.2384
6030458C11Rik	7.20945	8.41785	8.48382	8.20457	8.59619	8.30834	8.51964	8.15987	7.54689	7.76155	8.09276	7.87036	8.09803	7.9542	8.00562	8.48382	7.46761	7.29462	7.22882
6230415J03Rik	5	4.52356	4.64386	4.80735	4.90689	4.24793	4.70044	5.12928	4.85798	5	5.12928	4.58496	4.70044	4.80735	4.80735	5.55459	5.04439	5.08746	4.75489
6330403L08Rik	6.10852	6.26679	5.75489	6.18982	6.84549	7.03342	6.62936	6	6.32193	6.45943	6.18982	6.40939	6.18982	6.42626	6.12928	6.16993	6.14975	6.10852	5.70044
6330408A02Rik	6	5.83289	5.70044	5.75489	6.12928	5.75489	6.14975	5.39232	5.85798	5.55459	5.70044	5.83289	5.78136	6	5.90689	5.52356	5.90689	6.16993	5.90689
6330416G13Rik	5.83289	4.9542	5.97728	5.55459	5.35755	6	5.20945	5.08746	5.80735	4.9542	5.32193	5.08746	4.24793	6.06609	4	4.85798	6.08746	5.49185	5.80735
6430548M08Rik	5.70044	4.80735	4.75489	5.24793	6	6.04439	6.47573	3	5.35755	5.04439	4.52356	4.85798	7.30378	7.13955	7.14975	0	5.90689	6.76818	5.75489
6530409C15Rik	4.90689	6.10852	5.55459	6.24793	5.85798	6.04439	6.32193	4.58496	4.9542	6.32193	6.06609	6.16993	6.18982	6.22882	6.08746	5.39232	5.32193	4.75489	5.93074
6720427I07Rik	6.74147	6.80735	6.76818	6.76818	6.91886	7.15987	7.07682	6.45943	6.39232	6.85798	6.61471	6.72792	6.93074	7.32193	7.03342	5.70044	6.76818	6.52356	6.71425
8030451A03Rik	5.61471	3	2.32193	3.32193	2.58496	1.58496	2	3.70044	5.2854	3	3	3.45943	4.90689	4	4.70044	0	6	5.42626	5.49185
8030462N17Rik	6.74147	7.06609	7.03342	7.10852	7.11894	7.2384	6.98868	7.69349	6.78136	6.83289	6.9542	6.82018	7.40939	7.37504	7.21917	7.90689	6.70044	6.44294	6.85798
8430419L09Rik	6.26679	6.16993	5.35755	5.75489	6.04439	5.72792	6.10852	5.45943	5.97728	6.16993	6.12928	6.08746	5.67243	5.55459	5.2854	6.39232	6.45943	6.14975	6.49185
8430429K09Rik	4.64386	5.49185	5.16993	5.16993	5.45943	4.70044	4.85798	3.45943	4.90689	5.35755	4.85798	5.08746	4.70044	4.32193	4.45943	3.45943	4.52356	5.12928	5
8430436N08Rik	0	3.45943	0	3.45943	0	0	0	4.39232	4.80735	3.32193	3.80735	0	0	0	3.58496	0	0	4.45943	6.02237
9030617O03Rik	7.17991	8.19967	8.49586	8.11374	8.43879	8.36194	8.59619	6.90689	7.25739	8.19967	8.44294	8.2384	7.44294	7.32193	7.14975	7.6865	6.39232	7.10852	6.32193
9030624G23Rik	4.16993	4.08746	4	3.80735	2.80735	3.90689	3.70044	6.87036	4.32193	4	3.80735	4.45943	3.45943	3	3	5.90689	4.58496	4	4.90689
9030624J02Rik	9.31515	8.31288	8.41363	8.45943	7.8392	7.91289	7.90689	8.42206	9.27146	8.84549	8.66534	8.8009	8.37069	8.28077	8.26209	9.42417	9.11374	9.22882	9.14466
9130011E15Rik	6.85798	6.70044	6.64386	6.59991	6.45943	6.20945	6.61471	7.03342	6.59991	6.67243	6.64386	6.50779	6.45943	6.55459	6.6865	6.16993	6.71425	6.74147	6.74147
9130023H24Rik	4.90689	4.80735	5.20945	5.2854	5	5	5.24793	3.45943	5.78136	5.39232	4.9542	5.64386	4.32193	3.90689	5.42626	1	5.72792	5.55459	6.04439
9130221H12Rik	4.9542	5.35755	5.61471	5.61471	4.90689	5.08746	4.58496	4.90689	4.9542	4.85798	5	5.20945	5.08746	4.45943	5.42626	5.04439	5	5.45943	5.16993
9130401M01Rik	7.13955	7.29462	7.57743	7.48382	7.31288	7.49185	7.5157	7.6865	7.45943	7.26679	7.35755	7.22882	6.89482	6.89482	7.01123	6.53916	7.3837	7.44294	7.56986
9230112E08Rik	6.58496	4.9542	4.70044	5	5.39232	4.58496	5.42626	3.45943	6.2854	5.32193	5.35755	5.72792	6.47573	6.85798	6.87036	4.32193	5.80735	5.70044	5.58496
9230114K14Rik	5.20945	4.85798	3.90689	4.75489	4.64386	4.32193	4.80735	3.70044	5	5.39232	4.70044	5.64386	3	3.58496	3.45943	4.70044	5.08746	4.24793	4.64386
9330151L19Rik	3.70044	5.49185	5.72792	5.20945	5.32193	4.64386	5.20945	2.32193	4.16993	5.52356	4.39232	5.67243	5.04439	4.39232	4.52356	5	3.80735	4.08746	3.90689
9330158H04Rik	0	3.90689	4.85798	5	4.52356	4	4.90689	0	4.39232	4.08746	0	4.08746	4.64386	4.39232	4.45943	5.04439	0	1	0
9330159F19Rik	3.70044	5.78136	5.32193	5.64386	5.39232	3.45943	3.45943	3.32193	4.80735	5.85798	5.93074	6.22882	3.90689	4.80735	3.58496	3.32193	4.75489	5.35755	5.90689
9330159M07Rik	4.70044	7.08746	7.3837	7.14975	6.89482	6.71425	6.90689	4.45943	5.45943	6.79442	7.12928	6.45943	6.59991	6.62936	6.45943	4.90689	4.45943	4.08746	5.16993
9330182L06Rik	4.80735	6.12928	6.20945	6.30378	5.78136	5.78136	6.06609	4.39232	5	6.47573	6.24793	6.37504	6.83289	6.55459	6.76818	4.16993	5.16993	5.08746	5.08746
9330185C12Rik	4.75489	3.32193	3.16993	0	4.08746	4.45943	4.52356	5.78136	3.45943	0	3.80735	0	3.80735	3.58496	4.75489	6.18982	3.70044	0	0
9430008C03Rik	7.74819	8.82018	8.78463	8.60363	8.85175	8.61471	8.73471	8.17991	7.70736	8.38802	8.09803	8.12412	8.98584	8.90989	9.08481	7.90087	7.88264	7.01123	7.46761
9430015G10Rik	6.56986	7.62936	7.74147	7.44294	7.09803	7.27612	7.33092	7.20945	6.2854	7.2854	7.21917	7.22882	6.40939	6.33985	6.78136	6.89482	6.91886	5.97728	6.35755
9430016H08Rik	6.37504	6.44294	6.64386	6.40939	6.56986	6.45943	6.72792	6.76818	6.61471	6.52356	6.30378	6.55459	6.72792	7.10852	6.56986	6.62936	6.24793	6.14975	6.50779
9430020K01Rik	8.76818	8.55842	8.39232	8.72792	8.46761	8.50383	8.35755	7.40939	8.85487	8.54303	8.46761	8.59246	9.28771	9.36851	9.43045	8.45121	8.9542	8.66178	8.87652
9430038I01Rik	4.45943	4.75489	5.08746	4.52356	4	4	4.70044	5.52356	4	3.90689	3.90689	4.08746	5.32193	5.45943	5.42626	5.55459	3.58496	4.52356	3.45943
9530053A07Rik	2	4.64386	4.32193	4.39232	5.08746	4.80735	4.90689	2	2.58496	5.75489	5.45943	5.83289	2.58496	2.32193	3.58496	4.9542	0	1.58496	2.80735
9530068E07Rik	10.7574	10.268	9.84862	10.341	10.1724	9.79116	9.97871	9.19229	10.7013	10.4252	10.1724	10.3231	10.3554	10.0967	10.3987	7.98868	10.4808	10.5479	10.5689
9530082P21Rik	6.16993	6.55459	6.52356	6.42626	6.52356	6.35755	6.84549	5.64386	6.49185	6.82018	6.91886	7	5.83289	5.9542	6.02237	7.19967	6.42626	6.47573	6.91886
9630033F20Rik	6.80735	7.97728	8.02791	7.91289	8.0607	7.92481	7.87652	8.9571	7.13955	7.8009	7.87652	7.87652	7.62936	7.56224	7.82018	9.5216	6.74147	6.80735	7.11894
9830147E19Rik	5.42626	5.75489	6.32193	6.12928	6.42626	6.30378	6.40939	8.47978	4.85798	5.75489	5.78136	5.78136	4.70044	5.61471	5	6.82018	5.75489	5.08746	5.75489
9930012K11Rik	4.52356	1.58496	0	2.80735	2	2	2.32193	3	4.85798	3	3.70044	2.80735	1	1	1.58496	3	5.12928	5.45943	4.9542
9930014A18Rik	5.75489	5.24793	5.2854	4.85798	4.70044	4.9542	4.64386	3.58496	5.70044	5.32193	5.49185	5.24793	4	3	3.70044	0	5.75489	5.72792	5.85798
9930021J03Rik	8.42626	8.43463	8.40088	8.3443	8.51175	8.49586	8.41785	8.48382	8.45533	8.2384	8.21432	8.16993	8.67596	8.73809	8.7211	8.72451	8.35755	8.49985	8.44294
9930104L06Rik	6.47573	6.52356	6.52356	6.49185	6.59991	6.89482	6.65821	7.02237	6.76818	6.52356	6.32193	6.78136	6.88264	6.74147	7.02237	6.59991	6.79442	6.32193	6.30378
9930111J21Rik2	8.04439	5.61471	5.42626	5.75489	5.9542	6.32193	5.88264	6.35755	7.16993	6.08746	5.55459	5.83289	5.83289	6.32193	6.40939	6.45943	6.82018	5.80735	6.44294
A130010J15Rik	5.42626	5.75489	5.85798	5.61471	5.85798	5.72792	5.52356	5.16993	5.52356	5.85798	5.75489	5.85798	5.24793	5.04439	4.70044	5.58496	5.64386	5.42626	5.39232
A230004M16Rik	6.40939	6.35755	6.14975	6.47573	6.70044	6.87036	6.35755	9.88264	5.75489	6.56986	6.42626	6.33985	7.03342	6.20945	6.55459	9.76653	6.26679	6.18982	5.93074
A230006K03Rik	6.26679	3.80735	0	3.90689	0	3.80735	0	0	4	0	0	0	0	0	0	4.9542	5.90689	5.52356	4.80735
A230046K03Rik	9.45738	8.48784	8.41785	8.58496	8.46761	8.35755	8.21432	9.41363	9.43879	8.70044	8.41785	8.56605	8.36632	8.07682	8.54303	9.10066	9.54496	9.24079	9.36413
A230050P20Rik	5	4.45943	3.80735	4.52356	2.80735	4	3.32193	5.90689	5	4.70044	5.20945	4.32193	4.85798	5.45943	4.75489	7.60733	5.35755	5.88264	5.35755
A230059L01Rik	6.12928	6.16993	6.42626	6.50779	6.35755	6.40939	6.74147	6.44294	6.35755	6.20945	6.26679	6.16993	6.62936	6.35755	6.14975	6.88264	6.18982	6.64386	6.45943
A330044P14Rik	6.75489	6.89482	6.89482	6.93074	6.96578	7.17991	6.79442	7.80735	6.55459	6.72792	6.71425	6.83289	6.89482	7.02237	7.27612	8.14466	6.61471	6.70044	6.56986
A330076H08Rik	4.75489	5.93074	6.18982	5.61471	6.10852	5.35755	6.40939	0	3.58496	5.85798	5.42626	6.14975	6.10852	3.70044	5.61471	0	5.70044	0	5.24793
A430005L14Rik	5.32193	6.9542	7.43463	6.70044	6.67243	6.82018	7.02237	6.85798	5.55459	6.52356	6.78136	6.52356	6.6865	6.59991	7.19967	5.9542	5.75489	5.88264	5.72792
A430018G15Rik	4.64386	4.24793	4.39232	5.16993	5.39232	4.39232	2.80735	2.80735	4.70044	4.45943	5.61471	3	5.49185	4.70044	4.70044	2.80735	4.64386	5.2854	5.58496
A430033K04Rik	4.24793	6.33985	6.64386	6.49185	6.39232	6.06609	6.35755	4.80735	5.24793	5.90689	5.83289	6.20945	5.61471	5.20945	5.52356	4.16993	5.20945	4.90689	4.39232
A430078G23Rik	2.58496	3	3.58496	3.58496	3.90689	3.58496	3	3	2	2.32193	3.16993	3.32193	3.80735	3.70044	3.58496	1.58496	3.32193	3.45943	3
A430105I19Rik	8.00562	7.94251	7.86419	8.03342	8.21917	8.09276	8.18982	5.55459	7.76818	8.56986	8.44294	8.42206	6.72792	7.02237	6.71425	0	7.76155	7.49985	7.63662
A430106G13Rik	5.39232	5.90689	5.08746	5.49185	3.32193	5.49185	4.80735	5.39232	5.35755	5.80735	5.9542	5.49185	0	0	4	0	5.35755	6.10852	5.42626
A4galt	3.90689	2.32193	3	2.80735	3.70044	3.80735	4	6.47573	4.52356	2.80735	2.32193	2.32193	3.80735	3.32193	4.24793	8.18488	4.39232	5.42626	4.90689
A530017D24Rik	5.35755	4.9542	4.70044	4.80735	5.35755	4.85798	4.80735	5.04439	5.04439	4.75489	5.12928	4.9542	4.80735	5.04439	5	6.12928	4.39232	3.80735	4.70044
A530040E14Rik	4.32193	4.58496	5	4.32193	4.80735	4.85798	5.04439	6.30378	4.52356	4.80735	4.24793	4.64386	4.32193	4.75489	4.9542	7.46761	4.85798	4.24793	4
A530054K11Rik	6.40939	6.70044	6.40939	6.32193	6.20945	6.44294	6.45943	7.21917	6.26679	6.32193	6.32193	6.24793	6.33985	6.2854	6.67243	6.2854	6.59991	6.45943	6.90689
A630010A05Rik	3.58496	0	5.2854	5.20945	5.12928	4.52356	5.08746	5.78136	4.75489	3.32193	5.39232	4.58496	3.80735	3.58496	0	6.06609	5.2854	4.39232	0
A630033H20Rik	7.19967	5.64386	1	5.55459	3.70044	1	4.9542	6.2854	7.37504	6.45943	6.33985	6.67243	1	5.08746	5.12928	1	7.02237	6.91886	6.96578
A630072M18Rik	4.45943	5.2854	5.49185	5.35755	4.9542	4.9542	4.90689	3.16993	4.80735	5.39232	4.9542	5.24793	5.35755	5.90689	5.67243	3.58496	5.08746	4.90689	3.90689
A730046J19Rik	3.70044	6.18982	6.10852	5.83289	6.56986	6.44294	6.30378	0	0	6.18982	6.49185	6.02237	6.24793	5.9542	5.32193	0	0	0	0
A730049H05Rik	3.90689	0	0	2	2.58496	2	2	5.42626	4.70044	1	2.32193	2.32193	2.32193	1	2.58496	6.06609	3.70044	3.16993	3.70044
A830010M20Rik	5.80735	5.64386	5.64386	5.2854	6.06609	6.40939	6.02237	6.79442	5.24793	5.42626	5.20945	5.42626	5.08746	5.39232	5.67243	7.53916	5.67243	4.90689	5.08746
A830018L16Rik	3.45943	4.32193	3.16993	0	5.39232	5.35755	4.45943	6.56986	3.45943	4.58496	3.70044	3.45943	5.9542	5.75489	5.58496	7.56224	5.49185	4.24793	4
A830080D01Rik	6.33985	6.80735	7.02237	6.71425	6.58496	6.49185	6.62936	8.04439	6.06609	6.37504	6.50779	6.75489	6.62936	7.07682	7.10852	7.75489	6.75489	5.58496	6.42626
A830082K12Rik	5.08746	5.16993	5.04439	5.2854	4.75489	5.08746	5.08746	3.45943	4.24793	5.64386	5.24793	5.61471	3.90689	4.08746	4.08746	4.52356	4.70044	4.08746	4.16993
A930004D18Rik	4.52356	5.52356	5.9542	5.42626	5.08746	5.42626	5.24793	5.72792	5.08746	5.55459	5.93074	5.42626	4.58496	4.52356	4.64386	5.04439	5.42626	5.35755	5.24793
A930005H10Rik	3.80735	4.80735	5.55459	5.20945	4.58496	4.9542	4.58496	4.16993	4.64386	4.9542	5.32193	4.85798	4.75489	4	4.90689	3.80735	2.80735	4.52356	4.70044
A930015D03Rik	3.32193	4.80735	4.70044	5.08746	5.12928	4.80735	5	4.9542	3.90689	4.24793	4.58496	4.08746	4.58496	4.08746	4.9542	3.90689	4.64386	3.70044	4.52356
AA465934	3.45943	5.24793	5	5.2854	4.75489	4.80735	5	5.08746	4.16993	5.08746	5.12928	5	5.16993	5.2854	4.85798	4.45943	4.08746	4.24793	4.39232
AA467197	1.58496	0	1	0	2.80735	2.80735	2.58496	6.12928	0	1	0	0	2.32193	1	1	7.13955	0	1	1
AA474331	5.2854	5.85798	5.52356	5.52356	5.93074	5.45943	5.70044	4.80735	5.67243	5.90689	5.75489	5.85798	4.39232	5.39232	5.45943	5.55459	5.72792	5.70044	6.04439
AA986860	2.58496	3.45943	2.58496	3	2.58496	2.80735	2.32193	5.42626	3.45943	3.58496	2.80735	2.32193	2	3.58496	2.80735	5.42626	3	3.32193	3
AA987161	6.32193	6.33985	6.22882	6.35755	6.49185	6.56986	6.20945	7.14975	6.33985	6.22882	6.22882	6.18982	6.02237	6.35755	6.61471	6.87036	6.45943	6.14975	6.42626
Aaas	8.31288	8.44708	8.45121	8.5157	8.42206	8.45943	8.30834	8.80735	8.24793	8.59246	8.64386	8.5157	7.69349	7.42626	7.79442	9.15987	8.21917	8.21917	8.08215
Aacs	9.06609	9.19722	8.9571	9.13186	8.97154	8.88874	8.98584	8.84549	9.43254	9.44501	9.54496	9.40727	9.20212	8.85487	8.9629	7.77479	9.37721	9.55075	9.27146
Aadac	1.58496	5.39232	5.16993	5.08746	4.64386	5.2854	4.9542	1	1	1	1.58496	4.24793	4.80735	1.58496	4.58496	1.58496	1.58496	2	2
Aaed1	6.06609	6.37504	6.08746	6.14975	5.90689	5.16993	5.78136	5.39232	5.90689	6.45943	6.35755	6.59991	5.97728	6.06609	6.06609	6.37504	6.18982	6.26679	6.12928
Aagab	7.45943	6.87036	6.78136	7.06609	6.96578	6.88264	6.85798	7.37504	7.49985	6.90689	6.91886	7.11894	6.32193	6.49185	6.65821	7.06609	7.45121	7.76155	7.49985
Aak1	7.50779	6.22882	6	6.18982	6.16993	6.47573	5.9542	6.08746	7.19967	6.58496	6.58496	6.35755	6.22882	6.2854	6.16993	6.06609	7.49985	7.32193	7.2384
Aamp	9.19722	9.21675	9.29462	9.33316	9.20701	9.23362	9.38586	9.55267	9.14466	9.24317	9.23362	9.16491	9.10591	9.03617	9.13186	9.51373	9.15987	9.05528	9.0634
Aar2	7.02237	7.45121	7.11894	7.24793	7.40088	7.32193	7.18982	7.15987	7.35755	7.33092	7.27612	7.22882	7.55459	7.90087	7.42626	5.75489	6.91886	7.32193	7.41785
Aars	10.7805	10.0848	10.3432	10.3015	10.2119	10.1948	10.1111	11.332	11.0821	10.1497	10.1098	10.1098	10.1836	10.3015	10.0741	10.5868	11.0821	10.2703	11.0821
Aars2	5.12928	5.88264	6.18982	6.06609	5.88264	5.42626	5.49185	7.52356	5.61471	5.93074	5.61471	5.72792	5.49185	5.61471	5.49185	6.83289	5.90689	5.9542	5.83289
Aarsd1	5.72792	7.01123	7.35755	7.29462	6.70044	6.79442	6.91886	7.41785	6.2854	6.18982	7.36632	7.08746	6.42626	7.03342	7.02237	5.12928	6.30378	5.2854	6.55459
Aasdh	5.08746	6.20945	5.61471	6.02237	6.14975	6.06609	5.90689	5.08746	5.12928	5.49185	5.97728	5.85798	5.64386	5.08746	5.39232	5.49185	4.9542	5.08746	5.32193
Aasdhppt	7.65105	8.00562	8.17493	7.93074	8.29921	8.37504	8.3443	7.93664	7.7879	7.88874	7.94837	7.91289	7.83289	8.06609	7.90689	8.11894	7.76155	7.85175	7.63662
Aass	4.64386	4.24793	4.64386	4.90689	4.32193	4.58496	4.80735	5	5.12928	4.39232	4.58496	4.24793	5.35755	4.45943	3.80735	6.37504	5.12928	4.85798	4.9542
Aatf	7.59246	8.42206	8.50779	8.3966	8.5812	8.64746	8.62205	7.9542	7.67948	8.32193	8.40939	8.2384	8.40088	8.2854	8.28077	8.29921	7.84549	7.7879	7.86419
Abat	7.08746	6.16993	5.93074	6.33985	5.97728	5.35755	5.88264	4.85798	7.04439	6.12928	6.06609	5.9542	7.25739	6.96578	7.49985	5.42626	6.96578	7	6.85798
Abca1	8.96578	11.762	11.9125	11.5362	11.9125	11.9125	11.762	8.27146	8.11374	10.7781	11.1555	10.7566	10.2228	10.2372	10.3542	7.59246	8.45943	9.12153	8.65105
Abca13	2	2.80735	4.32193	2.80735	2.32193	1.58496	1.58496	2.58496	3	3.90689	5.39232	4.16993	2	0	3	3	2	3	0
Abca2	7.16993	8.61839	8.14466	8.59991	8.48382	8.20457	8.40088	6.58496	6.87036	8.53528	8.46352	8.28077	8.21917	8.13955	8.26679	7.75489	6.87036	6.35755	6.55459
Abca3	8.56986	7.87652	7.40088	8	7.96	7.54689	7.70044	6.42626	8.16491	8.39232	7.91886	8.43879	8.08746	7.63662	8.03892	8.74819	7.53916	7.6865	7.8009
Abca5	8.49185	7.49985	7.48382	7.45943	7.42626	7.6865	7.42626	7.33092	8.29921	7.6865	7.61471	7.58496	7.64386	7.80735	7.6865	6.84549	8.16993	8.44294	7.94251
Abca6	4	4.58496	4.39232	4.9542	3.90689	3.90689	4	3.70044	2.32193	4.24793	4.85798	3.90689	5.97728	6.20945	6.18982	0	3.16993	3.32193	3.58496
Abca7	7.20945	7.45943	7.02237	7.53916	7.2384	6.72792	7.19967	6.90689	6.72792	7.67243	7.16993	7.44294	8.224	8.29002	8.19476	7.76155	6.32193	6.90689	6.35755
Abca8b	4.85798	4.80735	5	5.04439	4.16993	4.24793	4.24793	3.80735	4.90689	4.85798	4.70044	4.90689	5.72792	5.80735	5.75489	3.58496	4.32193	4.75489	4.85798
Abca9	5.04439	2	1.58496	2.32193	1.58496	1.58496	0	3.58496	5.12928	2.32193	3.70044	2.80735	3.16993	4	3.70044	0	4.45943	6.06609	5.20945
Abcb10	7.50779	7.81378	7.27612	7.9542	7.59991	7.50779	7.40939	7.01123	7.87036	8.40514	8.29462	8.57365	7.78136	7.49985	7.96578	7.99435	7.73471	7.6865	7.52356
Abcb1a	2.32193	4.70044	3.80735	4.32193	5.16993	5.04439	4.45943	7.81378	4.45943	5.2854	4.80735	5.20945	5.78136	5.20945	5.52356	9.17991	3.70044	5.04439	3.58496
Abcb1b	7.13955	8.29921	7.84549	8.27146	8.55075	8.36632	8.35315	7.63662	7.17991	8.88264	8.56986	8.83289	7.83289	7.52356	7.92481	9.32643	6.6865	7.56224	6.9542
Abcb6	4.39232	7.50779	7.78136	7.10852	6.85798	7.36632	6.91886	6.85798	5.20945	7.08746	7.54689	7.18982	7.11894	7.03342	6.88264	7.07682	5.58496	5.2854	5.2854
Abcb7	7.66534	8.35315	8.45533	8.26679	8.29921	8.18488	8.23362	8.74147	7.53916	8.24317	8.24317	8.16993	7.9542	8.02237	7.91289	8.6865	7.69349	7.50779	7.76818
Abcb8	6.20945	7.7211	7.74819	7.13955	7.27612	7.30378	7.40088	7.13955	6.14975	6.9542	7.29462	6.90689	7.02237	6.20945	6.87036	7.73471	6.20945	6.58496	6.10852
Abcc1	9.79116	9.27612	9.30606	9.42206	9.32193	9.19722	9.30606	8.96578	9.93221	9.56605	9.68825	9.63662	9.03617	8.86109	8.96867	8.84235	9.93221	9.75154	9.85798
Abcc10	5.39232	6.40939	6.39232	6.20945	6.35755	5.90689	6.18982	5.04439	4.70044	5.75489	6.10852	5.70044	5.45943	4.9542	5.20945	5.72792	5.72792	5.72792	5.85798
Abcc12	0	5.12928	6.04439	5	5.85798	6.72792	5.72792	2	1.58496	4.32193	4.58496	3.80735	4.9542	6.20945	5.2854	0	0	0	0
Abcc3	6.93074	1.58496	2.32193	2.80735	1	1	2	3.16993	5.42626	3.90689	3.70044	2.80735	2.32193	2.80735	1	0	5.08746	5.88264	5.39232
Abcc4	6.49185	7.05528	7.32193	7.11894	7.53138	8.16993	7.04439	8.29462	6.30378	7.74147	7.84549	7.83289	6.87036	7.49185	6.97728	9.21675	5.88264	5.97728	5.67243
Abcc5	9.2384	9.47168	9.33539	9.3966	8.96867	9.13955	8.87036	10.1824	8.90388	9.05528	8.96	9.08215	8.73132	8.73471	8.75154	10.7013	9.01123	9.04712	8.90087
Abcd1	7.33985	6.40939	6.08746	6.39232	6.35755	6.55459	6.2854	6.08746	7.17991	6.2854	6.22882	6.37504	6.72792	6.93074	6.45943	5.52356	6.91886	7.54689	7.15987
Abcd2	6.37504	6.87036	7.01123	6.90689	6.58496	6.58496	6.49185	3.90689	6.24793	6.80735	7.11894	6.87036	6.20945	6.44294	6.52356	1	6.24793	6.39232	6.32193
Abcd3	8.28077	8.83605	8.84549	8.7879	8.74819	8.78136	8.55075	8.43879	8.40088	8.87036	8.84235	8.85175	8.69697	8.42206	8.61102	8.10329	8.42626	8.47168	8.54689
Abcd4	6.04439	5.78136	4.9542	5.93074	5.42626	5.04439	5.24793	5.97728	6.16993	5.64386	5.55459	6.12928	4.85798	5.16993	4.80735	5.83289	6.08746	6.62936	6.22882
Abce1	10.6092	11.7678	11.7678	11.5925	11.4727	11.3343	11.4727	10.8948	10.7406	11.5387	11.6303	11.4136	11.2848	11.2228	11.4727	11.2515	10.8796	10.6891	10.8337
Abcf1	9.67772	10.4979	10.4574	10.3208	10.2981	10.2656	10.3095	10.3652	9.71253	10.4231	10.4584	10.4767	10.1331	10.062	10.0795	10.0526	9.74315	9.62388	9.75656
Abcf2	9.15482	10.0168	10.2515	10.1573	10.1812	10.1331	10.2204	9.9629	9.36413	9.97441	10.1228	10.115	9.88417	9.89482	9.88417	9.82496	9.24793	9	9.22882
Abcf3	8.13955	8.25739	7.85175	8.08746	8.04985	8.37504	8.20457	8.11374	8.12928	7.96	7.92481	8.10329	7.8392	7.61471	7.7211	7.56986	7.87652	8.01123	7.89482
Abcg1	5.45943	1	1	1.58496	2	2	2.32193	6.47573	4.80735	3	1.58496	1.58496	1	1	1	7.74819	4.9542	4.52356	4.45943
Abcg2	8.77479	7.62936	7.45121	7.90087	7.54689	7.74147	7.85798	7.82018	9.00843	8.42626	7.98868	8.25267	7.56224	7.52356	7.65105	7.50779	8.59246	8.92778	8.66888
Abhd1	5.16993	5.39232	5	4.9542	4.9542	3.70044	4.32193	4.16993	5.42626	6.14975	5.88264	5.80735	5.45943	4.80735	4.45943	2	5.75489	6.47573	5.52356
Abhd10	6.24793	6.40939	6.40939	6.35755	6.33985	6.56986	6.52356	6.39232	6.20945	6.16993	6.50779	6.16993	6.53916	6.35755	6.40939	7.33985	5.9542	6.22882	5.97728
Abhd11	6.04439	7.50779	7.77479	7.70736	7.56986	7.49985	7.40088	7.13955	5.88264	7.36632	6.98868	7.29462	7.2854	7.19967	7.40939	7.84549	5.97728	6.58496	5.90689
Abhd12	9.02791	7.65105	7.48382	7.40088	7.46761	7.43463	7.35755	7.76155	8.60363	7.55459	7.53138	7.49985	7.36632	7.54689	7.22882	7.08746	8.24793	8.58871	8.41785
Abhd13	7.39232	7.59246	7.45121	7.49985	7.76818	7.67948	7.67948	7.07682	7.53138	7.58496	7.52356	7.65821	8.02237	7.84549	7.92481	7.15987	7.63662	6.97728	7.67948
Abhd14a	6.12928	7.47573	7.63662	7.34873	6.85798	6.65821	6.78136	6.12928	6.33985	7.11894	7.22882	6.9542	7.07682	7.07682	7.25739	6.65821	6.26679	6.44294	6.2854
Abhd14b	5.49185	4.9542	4.90689	5.12928	3.32193	3.16993	3.32193	3.16993	5.24793	5.16993	5.2854	4.85798	4.08746	4.64386	4	2.32193	3.80735	4.45943	4.58496
Abhd16a	7.39232	7.55459	7.71425	7.58496	7.6865	7.29462	7.93664	7.24793	7.42626	7.13955	7.30378	7.06609	7.62205	7.29462	7.45943	7.43463	7.85798	8.09803	7.57743
Abhd17a	8.29921	8.08746	8.17991	8.43463	8.2384	7.86419	8.15987	8.15482	8.2854	7.93074	8.07682	8.25267	7.9542	7.56224	7.67948	8.11374	8.24793	8.17991	8.33092
Abhd17b	6.62936	7.02237	6.96578	6.82018	6.98868	7.09803	6.72792	6.82018	6.64386	6.82018	6.82018	6.94251	7.08746	7.42626	7.06609	6.52356	6.94251	6.64386	6.74147
Abhd17c	7.32193	9.18735	9.0607	9.04166	9.03342	8.89178	8.93074	7.99435	7.24793	8.36194	8.66888	8.55842	8.72792	8.69697	8.6865	8.14466	7.2854	7.45943	7.41785
Abhd2	8.87344	9.35315	9.75489	9.21432	9.99435	10.2252	9.86882	9.07146	8.8392	8.86728	9.11374	8.96867	10.2396	10.4147	10.3253	9.47573	8.84235	8.84862	8.72451
Abhd4	9.61102	9.14211	8.64024	9.26913	8.77808	8.44708	8.84549	8.37938	9.42836	9.47371	9.23601	9.43045	9.12928	8.81698	9.05799	8.85175	9.05257	9.43671	8.98014
Abhd5	7.86419	7.40088	7.43463	7.65105	7.69349	7.8009	7.79442	6.33985	8.03892	7.82655	7.89482	7.8392	7.46761	7.27612	7.29462	6.64386	8.04439	8.24317	7.98299
Abhd6	5.35755	6.18982	6.45943	5.90689	6.61471	6.44294	6.47573	5.16993	5.04439	6.06609	6	6.14975	6.12928	5.80735	5.90689	5.49185	4.9542	5.45943	5
Abhd8	7.3837	7.06609	7.30378	6.9542	6.10852	6.40939	6.53916	6.16993	7.43463	7.01123	7.04439	7.07682	6.65821	6.90689	7.16993	7.08746	7.36632	7.33092	7.41785
Abi1	9.56415	8.86728	8.79442	8.90388	8.84235	8.77808	8.96867	8.77808	9.37287	8.99435	8.92481	9.04712	8.74819	8.8392	8.84235	8.36632	9.29692	9.2854	9.41363
Abi2	7.99435	8.09803	8.02237	7.97728	7.98299	7.94837	7.91886	8.07146	8.11894	8.16993	8.10329	8.27146	8.11894	8.07146	8.00562	7.97728	8.16491	7.94251	8.02237
Abi3	2	3.16993	3.70044	3	5.20945	4.85798	4.08746	2	0	2.80735	4.16993	0	2.80735	3.80735	4	0	1	3	0
Abi3bp	7.09803	4.32193	4.16993	4.85798	4.64386	4.08746	3.80735	6.10852	7.10852	4.64386	4.80735	5.2854	6.16993	5.72792	5.70044	3.32193	7.7211	9.19476	7.62936
Abl1	9.76984	9.58684	9.34207	9.3837	9.224	9.03342	9.01681	9.71596	9.60918	9.45943	9.42626	9.34207	8.85798	8.95128	8.71425	8.9571	9.60918	9.77808	9.73809
Abl2	8.62205	8.92778	8.7211	8.9629	9.23362	9.31061	9.08215	8.57743	8.633	9.23601	9.04712	9.1472	10.0098	10.032	9.94837	8.32643	8.40939	8.30378	8.37938
Ablim1	7.35755	9.16491	9.37938	9.12412	10.007	9.77972	9.84078	8.82655	7.69349	8.27612	8.53916	8.13443	9.51373	9.43045	9.74483	9.36851	7.55459	7.7879	7.59991
Abr	8.98014	8.91588	8.79766	8.84235	9.44708	9.18488	9.2738	9.30378	8.66178	9.02514	8.81698	9.08746	8.633	8.81378	8.91289	10.1712	8.60363	8.90989	8.74483
Abracl	8.89178	7.82018	8.01123	7.87652	7.77479	7.8009	7.67243	7.27612	8.68299	8.14466	8.02237	8.08215	7.13955	7.67948	7.20945	5.78136	9.03067	8.46761	9.03067
Abt1	5.55459	6.72792	7.07682	7.07682	6.62936	6.33985	6.44294	7.09803	5.97728	6.37504	6.71425	6.64386	7.02237	6.72792	6.72792	7.85175	6.22882	5.52356	6.04439
Abtb1	5.64386	5.52356	6.08746	5.88264	5.72792	5.75489	5.9542	6.65821	5	5.24793	5.32193	5.24793	3.32193	2.58496	3.58496	7.25739	5.08746	4.9542	5.2854
Abtb2	6.96578	7.16993	6.83289	7.11894	7.13955	6.67243	7.09803	4.90689	6.58496	6.45943	6.56986	6.75489	7.82655	7.31288	7.69349	3	6.83289	6.20945	6.79442
Acaa1a	8.21432	8.02237	8.15482	8.14466	7.96	7.62936	7.77479	8.15987	8.14466	7.85798	8.02791	7.87036	7.80735	7.69349	7.88874	7.97728	8.04985	8.21432	7.93074
Acaa2	7.89482	8.12928	8.35755	8.32643	7.07682	7.05528	7.21917	7.80735	7.85175	7.85175	8.20457	7.85798	8.12928	8.01681	7.94837	7.8009	7.41785	7.77479	7.73471
Acaca	9.17243	9.59059	9.43463	9.49185	9.57365	9.51175	9.37938	9.74987	9.55075	9.74315	9.83605	9.79766	9.31741	9.29002	9.14975	9.11114	9.73471	10.102	9.73471
Acacb	4.52356	4	3.70044	4.24793	3.80735	3.45943	3.90689	7.65105	4.39232	4.58496	4.16993	4.52356	3.80735	4.90689	4.32193	8.2854	3.70044	4.64386	4.39232
Acad10	4.80735	4.70044	4.75489	4.85798	5	5.04439	4.9542	4.39232	4.70044	5	4.80735	4.75489	5.32193	5.04439	5.61471	5.9542	4.85798	4.08746	3.70044
Acad11	7.03342	6.26679	6.04439	6.26679	6.39232	7.04439	6.98868	6.42626	6.64386	6.75489	6.45943	6.61471	6.08746	5.83289	6.65821	8.17991	6.30378	6.56986	6.52356
Acad8	6.67243	7.19967	7.17991	7.58496	7.01123	6.65821	7.07682	6.2854	6.55459	7.21917	6.96578	7.07682	6.58496	6.70044	6.56986	6.45943	6.37504	6.67243	6.76818
Acad9	7.85175	9.05799	9.33092	9.15735	9.38154	9.22159	9.46761	8.00562	7.98299	9.3966	9.52943	9.35315	8.41363	8.46761	8.70736	8.87344	7.82655	7.94251	7.69349
Acadl	8.37504	8.55459	8.82655	8.53916	8.55842	8.5812	8.64024	6.74147	8.49185	8.32643	8.70736	8.43879	8.34873	8.13443	8.46761	7.06609	8.33092	8.49586	8.43879
Acadm	7.82655	7.33985	7.2384	7.53916	7.03342	6.88264	7.09803	9.30378	8.05528	7.66534	7.66534	7.87036	7.5157	7.53138	7.32193	9.28309	7.81378	8.26679	7.81378
Acads	7.2384	6.71425	7.06609	6.82018	6.06609	5.9542	6.39232	8	7.33985	7.07682	7.03342	7.24793	6.52356	6.58496	6.20945	7.85798	6.6865	7.3837	6.78136
Acadsb	8.42626	7.43463	7.22882	7.33985	7.24793	6.98868	6.96578	7.33092	8.01123	7.67243	7.32193	7.82018	7.89482	7.33092	7.67948	7.09803	8.18982	8.25267	8.15482
Acadvl	8.49586	8.42626	8.20945	8.29921	8.24793	7.82018	8.40088	7.04439	8.50779	8.56224	8.36194	8.53916	8.42626	8.14466	8.57743	6.32193	8.15482	7.82018	7.98299
Acan	2.32193	2.80735	3	2.32193	2.58496	3.70044	2	4.08746	3.90689	3.16993	4.90689	3.90689	3.16993	3.16993	3.16993	3.80735	4.58496	3.32193	4.24793
Acap2	9.04166	9.52356	9.08215	9.45121	9.65642	9.59805	9.47573	8.45533	9.02237	9.69174	9.51175	9.74147	9.10066	9.10852	9.24793	8.61839	8.9542	8.90388	9.00282
Acap3	8.15482	8.50383	8.3443	8.55075	8.67596	8.15987	8.13955	7.02237	8.17493	8.224	8.02237	8.16993	8.50779	8.19476	8.44708	7.22882	8.16993	8.21432	8.18488
Acat1	8.7039	9.21675	9.67948	9.37504	9.00562	8.46352	9.26913	7.16993	9.01402	8.85798	9.13443	8.91588	9.39017	9.17991	9.42626	6.6865	8.77479	9.05528	8.90388
Acat2	8.37069	8.43045	8.81057	8.32193	7.76818	7.96578	8.05528	9.06878	8.99718	8.66534	9.15228	8.8392	8.42626	8.24317	8.37069	9.38586	9.32193	10.1724	9.39017
Acbd3	9.31061	8.04439	7.8009	7.85175	8.15987	7.91289	7.96	8.29921	9.1472	8.13955	8.06609	8.22882	8.53528	8.81698	8.5157	8.51964	9.33316	9.36851	9.22882
Acbd4	5.80735	5.93074	6.06609	5.85798	6.18982	6.22882	6.16993	5.16993	6.06609	6	6.04439	6.37504	5.35755	4.90689	5.24793	5.20945	5.83289	6.08746	6.02237
Acbd5	8.28077	7.39232	7.31288	7.40939	7.66534	7.43463	7.53916	7.42626	8.08746	7.66534	7.43463	7.67948	6.75489	6.88264	7.05528	8.05528	7.97154	7.93664	8.03342
Acbd6	7.66534	7.89482	7.79442	7.67243	8.10329	8.11374	8.07146	7.35755	7.61471	7.79442	8.01681	7.64386	7.87036	8.15482	7.53138	6.35755	7.45943	8.10329	7.67948
Accs	5.16993	6.74147	6.58496	6.55459	5.90689	4.24793	5.9542	5.08746	5.12928	5.78136	5.97728	5.80735	5.78136	4	5.16993	5.64386	5.35755	5.49185	5
Accsl	0	0	0	0	0	0	1.58496	7.2384	0	0	0	1.58496	0	0	0	8.18488	0	0	0
Acd	6.24793	6.22882	6.44294	6.40939	6.16993	6.26679	6.24793	6.93074	6.75489	6.52356	6.78136	6.80735	6.45943	6.71425	6.64386	7.55459	6.87036	6.83289	7.03342
Acer2	3.80735	3.70044	4.70044	3.90689	4.39232	4.70044	3.90689	7.61471	4.24793	2.80735	4.52356	4.39232	3.32193	3.32193	3.45943	7.45943	3.58496	4	3
Acer3	7.13955	6.79442	6.94251	6.70044	7.27612	7.05528	7.25739	6.26679	7.13955	7.14975	7.07682	7.27612	6.84549	7.34873	7.03342	5.9542	7.13955	6.42626	7.17991
Acin1	9.84078	10.6221	10.585	10.5689	10.6036	10.5008	10.4808	10.5216	9.63662	10.2808	10.341	10.2538	10.2372	10.3987	10.2808	10.0835	9.97871	9.94398	10.0182
Ackr3	8.01123	7.7211	7.93074	7.81378	8.55459	9.01681	8.64386	6.9542	8.30834	7.85175	7.90087	7.89482	8.87958	9.24793	8.93664	6.64386	7.30378	7.85798	7.43463
Acly	10.6671	10.7805	10.7805	10.7591	10.6248	10.5868	10.6671	11.8467	11.0189	11.0498	11.0189	10.9571	10.2854	10.1948	10.1836	11.8467	11.1586	11.5897	11.2497
Acn9	5.20945	5.42626	5.2854	4.90689	5.32193	5.55459	5.39232	4.58496	4.9542	4.9542	5.24793	5.16993	4.80735	4.64386	4.52356	5.08746	4.80735	5.04439	5.08746
Aco1	8.8392	8.82972	8.90689	8.8857	8.96867	8.94251	8.98299	8.86728	9.14211	9.0954	9.05528	9.12928	9.0634	8.8009	8.85798	9.51964	9.1472	9.37938	9.25974
Aco2	10.3106	10.6847	10.6644	10.6644	10.3004	10.2082	10.4126	10.2228	10.3231	10.3987	10.5008	10.3685	10.3674	10.2228	10.1923	10.585	10.3106	10.3987	10.3554
Acot1	3.45943	7.62936	7.91886	7.60733	7.96	8	8.08746	3.32193	4	7.60733	7.76818	7.31288	7.11894	6.91886	7.33985	4.32193	3.70044	5.64386	5.2854
Acot11	6.2854	3.70044	4.16993	3.16993	2.80735	3.70044	2.80735	4.85798	6.14975	2.80735	4	3.58496	3.58496	4.58496	3.90689	5	5.78136	6.74147	5.58496
Acot13	7.06609	5.70044	5.83289	5.72792	5.80735	5.55459	5.90689	5.08746	6.87036	5.78136	5.9542	6.16993	6.35755	5.9542	6.20945	7.56224	6.90689	6.91886	6.70044
Acot2	5.78136	5.12928	5.70044	5.70044	4.80735	4.32193	4.58496	3.70044	6.35755	5.49185	5.42626	5.55459	3.80735	4.58496	4.24793	2.32193	6.55459	4.85798	6.47573
Acot6	4	4.52356	4.70044	5.24793	4.64386	4.64386	4	1	4.16993	4.39232	5	4.75489	4.64386	4.39232	4.08746	1	4	5.04439	4.80735
Acot7	9.09276	9.46761	9.67596	9.51175	9.45121	9.34651	9.70563	8.64024	9.31967	9.64205	9.80574	9.71253	8.97154	8.78136	8.77149	8.71768	8.94837	8.74147	9.00562
Acot8	5	5.61471	5.67243	5.83289	5.75489	5.55459	5.67243	6.12928	5.16993	5.20945	5.61471	5.35755	5.12928	4.32193	5	5.75489	5	5.2854	5.58496
Acot9	8.93074	8.92778	9.03342	9.03892	9.29692	9.40514	9.55075	8.70044	9.27845	9.11114	9.13186	8.93074	9.23362	9.0634	9.44915	8.59246	8.98299	9.13443	9.14975
Acox1	9.10852	7.91289	7.76155	7.99435	8.20457	8.06609	8.05528	8.24317	9.16239	8.35315	8.42626	8.64024	8.44708	8.21917	8.26679	8.64386	8.99435	9.19722	8.92778
Acox3	7.61471	6.82018	6.39232	6.71425	7.25739	6.89482	7.03342	7.60733	7.26679	7.17991	7.06609	7.08746	6.53916	5.61471	6.53916	9.13186	6.56986	7.27612	6.6865
Acp1	8.47168	8.65105	8.90989	8.88874	8.72792	8.64386	8.83289	8.70044	8.26679	8.90087	8.93664	8.83605	7.93074	8.24317	8.24793	8.78136	8.54303	8.41363	8.45533
Acp2	8.90989	7.33985	7.59991	7.49985	7.90689	7.70736	7.85798	7.56986	8.52356	7.64386	7.54689	7.69349	7.49985	7.17991	7.81378	7.36632	8.19967	8.38802	8.34873
Acp6	6.02237	8.72451	8.85175	8.79116	8.71425	8.61839	8.73132	8.52356	6.42626	8.26679	8.40088	8.24317	8.20945	7.94837	8.25739	8.15987	6.14975	5.08746	5.93074
Acpp	3.32193	2.80735	3.80735	3	6.6865	6.87036	6.76818	5.20945	3.16993	3.45943	3.58496	2.32193	5.12928	5.2854	5.61471	6.02237	3.58496	3.58496	3.58496
Acrbp	2.32193	4.45943	3.80735	3.70044	3.80735	3.16993	3.80735	5.12928	3	3.80735	3.58496	3.70044	3.16993	3.32193	2.32193	6.2854	2.32193	3.16993	3.80735
Acsbg1	3	8.93369	9.31967	8.93369	10.1948	10.1836	10.2396	1.58496	1.58496	6.79442	7.37504	6.32193	9.89936	9.70908	9.86882	1	2.80735	4.39232	3.16993
Acsf2	6.64386	5.90689	6.12928	6.06609	5.32193	5.39232	5.58496	7.91886	6.55459	6.02237	6.16993	6.16993	7.05528	7.48382	7.54689	8.14975	6.74147	7.14975	6.52356
Acsf3	4.70044	5.93074	6.06609	6	5.61471	5.61471	6	4.24793	4.90689	5.70044	5.64386	5.78136	5.12928	5.04439	5.32193	1.58496	5.16993	5.55459	5.35755
Acsl1	6.80735	6.02237	6.32193	6.16993	6.35755	6.18982	6.04439	6.79442	6.79442	6.2854	6.2854	6.37504	7.08746	6.96578	6.83289	7.74819	6.85798	6.64386	6.62936
Acsl3	7.48382	7.80735	8.14466	7.7211	7.02237	7.27612	6.98868	8.62571	7.94837	8.24793	8.03342	8.06609	8.28077	8.27612	8.26209	9.04166	8.27612	8.62571	8.30378
Acsl4	9.21675	9.18239	9.20457	9.26444	9.19476	9.20945	9.09011	8.58871	9.18735	9.46964	9.47776	9.55267	9.79604	10.0334	9.79604	8.79116	9.33539	9.33539	9.48583
Acsl5	8.66534	9.51964	9.42206	9.54689	9.71596	9.81858	9.8392	6.84549	8.58496	9.57743	9.81858	9.63662	8.56986	8.83289	8.82972	5.45943	8.43463	8.49586	8.48382
Acss1	3	3.45943	4.24793	3.80735	3.16993	3.16993	2.80735	5.70044	1.58496	3	3.32193	2.58496	4.70044	5.35755	4.64386	7.6865	3.32193	3	2.32193
Acss2	4.75489	5.20945	5.55459	5.88264	5.32193	5.04439	5.45943	6.06609	5.61471	5.52356	5.64386	5.72792	6.14975	5.55459	5.75489	6.53916	6.2854	8.07682	6.45943
Acss3	5.88264	5.32193	5.12928	4.9542	4.39232	3.90689	4.85798	5.88264	5.39232	5.32193	4.39232	5.2854	6.20945	5.45943	5.70044	5.67243	5.83289	6.12928	0
Acta1	9.57743	4.52356	4.64386	5.12928	4.9542	5.64386	5.32193	6.90689	9.35094	5.88264	6.16993	5.85798	5.16993	5.72792	5.32193	3	8.38802	8.84235	8.63662
Acta2	14.4426	11.1867	10.585	11.1555	11.762	12.3628	11.9844	13.448	14.4426	12.6506	12.2441	12.3628	12.363	13.448	11.8451	3.90689	14.4426	14.4426	14.4426
Actb	13.1638	12.825	12.825	12.6506	12.825	12.9991	12.9993	12.6506	12.825	12.825	12.825	12.6506	13.164	13.164	13.164	13.448	12.825	12.825	12.825
Actg1	13.448	13.1638	12.9991	12.9991	13.1638	13.448	13.448	12.9991	13.1638	13.1638	13.1638	13.1638	13.448	13.448	13.448	12.825	12.9991	12.9991	13.1638
Actg2	10.1824	8.60363	9.17742	8.47168	10.207	10.978	10.1611	8.3966	10.3399	8.77479	8.88874	8.61102	9.57743	10.585	9.3966	0	10.3399	9.72792	10.1472
Actl6a	7.36632	8.5157	8.62936	8.39232	8.34873	8.73471	8.55075	9.64024	7.58496	7.98868	8.18982	8.09803	8.49185	8.26679	8.02791	9.66534	7.8009	7.67243	7.72792
Actn1	12.3611	10.0634	9.58308	10.1072	10.1331	10.3652	10.1712	11.3587	12.0664	10.891	10.683	10.8289	10.4388	10.5831	10.3805	10.5196	11.8443	11.6948	11.8443
Actn4	11.9833	11.6257	11.5353	11.5859	12.0664	12.2432	11.8443	11.4615	11.6948	11.9103	11.8443	11.8443	11.7603	11.9833	11.6948	11.5859	11.6257	11.6257	11.7603
Actr10	8.66534	8.09803	8.13955	8.33985	8.28077	8.35755	8.40939	8.03892	9.09276	8.50779	8.49586	8.53528	8.49185	8.09276	8.2384	8.32193	8.63662	8.94544	8.71081
Actr1a	10.2107	9.33985	9.48985	9.43254	9.40514	9.39232	9.56986	9.38154	10.1267	9.61102	9.68124	9.82177	9.16491	9.03617	9.19967	9.07414	10.0098	10.1836	10.0741
Actr1b	9.80735	9.44501	9.33316	9.51175	9.59246	9.47573	9.59991	9.10066	9.79928	9.68475	9.50383	9.68475	9.3015	9.35755	9.42836	8.51964	9.75154	9.67066	9.76653
Actr2	10.7398	9.69523	9.73471	9.80735	9.94837	9.89178	9.9263	10.4168	10.7607	9.98442	9.99718	9.93811	9.55267	9.65105	9.81698	10.8337	10.7398	10.5078	10.6475
Actr3	11.6935	10.7748	10.9174	10.8057	11.2155	11.2784	11.0761	10.9181	11.9826	11.2784	11.2456	11.3276	11.0161	11.1144	11.0154	11.1523	11.8435	11.6248	11.9826
Actr3b	2.80735	4.9542	5.08746	4.58496	5.35755	4.90689	4.90689	4.39232	3.32193	3.80735	4.16993	3.45943	5.16993	5.61471	5.32193	3.32193	3	3.70044	3
Actr5	5.2854	6.12928	6.30378	5.88264	6.26679	6.08746	6.08746	5.04439	5.39232	6.04439	6.04439	5.64386	5.52356	5.49185	5.2854	5	5.64386	5.78136	5.70044
Actr6	5.80735	5.93074	6.14975	5.80735	5.78136	5.9542	5.80735	6	5.64386	5.52356	5.93074	5.90689	5.42626	5.67243	4.64386	5.85798	5.88264	5.04439	5.52356
Actr8	6.72792	7.40088	7.7211	7.3837	7.69349	7.69349	7.69349	7.49185	7.14975	7.64386	7.73471	7.6865	7.10852	7.10852	6.87036	7.93664	6.89482	7.11894	7.34873
Acvr1	8.48784	8.87652	8.42206	8.74483	8.55842	7.98868	8.46761	6.71425	8.41785	8.75489	8.37069	8.37069	9.29921	9.25974	9.22882	6.78136	8.51964	8.82655	8.42206
Acvr1b	6.39232	7.20945	6.85798	7.12928	6.98868	6.91886	6.96578	7.94251	6.85798	6.59991	6.70044	6.52356	5.12928	5.16993	5.08746	7.98868	7.09803	7.40088	7.10852
Acvr2a	8.31288	7.93664	7.97154	7.88264	7.98868	7.96	7.80735	7.78136	8.36632	7.7879	7.88874	7.93664	8.14975	8.40939	8.19476	7.52356	8.78136	8.3966	8.72451
Acvrl1	6	4.52356	3.80735	4.45943	4	4.16993	4.24793	3.80735	5.90689	5.24793	5.35755	5.52356	4.52356	5.55459	4.80735	1.58496	5.45943	6.87036	5.55459
Acy1	5.90689	6.24793	6.56986	6.45943	6.06609	6.64386	6.65821	7.53916	6.2854	6.20945	6.04439	6.08746	6.30378	6.35755	6.04439	7.59246	5.90689	6.22882	6.22882
Acyp2	5.93074	5.08746	4.90689	5	4.80735	4.9542	5.04439	4.39232	5.55459	5.12928	5.04439	5.16993	4.90689	5	4.9542	5.70044	4.58496	5.24793	4.39232
Ada	5.61471	3.58496	4.58496	3.80735	2.32193	2.80735	2.58496	5.20945	5.75489	3.80735	5.08746	4.58496	2	1.58496	2	6.04439	5.90689	5.70044	5.55459
Adal	5.80735	6.18982	6.52356	6.37504	6.53916	6.75489	6.80735	6.85798	6.02237	6.20945	6.40939	6.12928	6.14975	6.10852	6.04439	6.18982	5.85798	5.72792	6.08746
Adam10	10.3729	9.85331	9.54496	9.86419	9.61471	9.41785	9.40088	9.25267	10.4676	10.1861	10.1033	10.1972	9.63481	9.49386	9.5411	9.1472	10.2726	10.3729	10.4041
Adam12	10.3106	5.9542	5.58496	5.80735	6.75489	6.70044	6.71425	8.86419	10.5008	6.89482	6.78136	7.10852	5.55459	5.97728	5.12928	3.90689	10.9204	10.9944	10.7781
Adam15	9.76984	9.96434	9.57743	10.0553	9.88722	9.42206	9.81858	8.60363	9.49586	9.93221	9.72792	9.81858	9.69697	9.46964	9.67948	7.85798	9.18239	9.1267	9.13443
Adam17	9.01123	8.52748	8.47978	8.47978	8.52748	8.20945	8.61839	8.5157	8.77479	8.81378	8.78136	8.74483	8.51964	8.51964	8.59991	8.43463	8.71425	9.08746	8.90989
Adam19	10.8297	6.40939	6.37504	6.90689	5.90689	7.09803	6.22882	10.341	10.9944	7.67948	8.10329	7.7879	6.70044	7.15987	6.56986	10.0182	10.7781	10.978	10.7013
Adam22	6.14975	5.97728	6.75489	6.20945	5.35755	5.90689	5.42626	5.83289	6	5.55459	5.67243	5.45943	6.32193	6.64386	6.32193	5.49185	5.97728	6.2854	6.26679
Adam23	8.84235	9.19967	9.55075	9.23362	10.5555	10.9816	10.2726	8.15482	8.79116	9.07146	9.23601	9.02237	10.2276	10.4294	9.88874	7.63662	8.89178	9.55842	8.9571
Adam28	5.12928	0	5.24793	5.93074	4	4.9542	4.39232	4.24793	5.24793	4.52356	4.85798	5.08746	5.93074	3.32193	5.75489	5.70044	5.49185	0	4
Adam33	5.97728	2.32193	1	1	0	0	1.58496	4.90689	5.55459	1.58496	1	0	3.80735	2.58496	4.08746	0	6.71425	7.40939	6.88264
Adam8	8.92184	2.80735	2.58496	3	2.58496	2.80735	2.58496	3.45943	7.17991	2.32193	3.32193	2.58496	3.32193	3.58496	2.32193	6.58496	6.62936	6.14975	6.24793
Adam9	10.9801	9.02237	8.87958	9.27845	8.76487	8.91588	8.66888	9.50978	10.7177	9.87958	9.66534	9.93517	8.91588	9.18488	8.91588	8.50779	10.7177	10.8321	10.851
Adamts1	9.68825	7.98868	8.12412	8.01123	7.18982	7.15987	7.33985	8.29002	9.97871	8.67948	8.69697	8.94837	8.92481	9	8.77479	1	9.99152	10.3106	9.9542
Adamts10	8.44294	7.02237	6.55459	7.06609	6.83289	6.22882	6.64386	6	8.12928	6.74147	6.87036	6.59991	7.80735	7.66534	7.45943	3.70044	7.97154	7.98299	7.84549
Adamts12	8.35755	5.39232	4.9542	5.61471	5.67243	5.24793	5.39232	6.37504	8.42626	5.88264	6.04439	6.10852	6.89482	6.04439	6.64386	0	8.17493	7.98868	7.98299
Adamts14	7.33985	3.32193	2.80735	2	2.32193	3.45943	1	5.35755	7.46761	3.58496	3.80735	2.80735	3.90689	4	3.58496	2	7.11894	7.88874	7.48382
Adamts15	4.45943	3.45943	2.32193	1	3.70044	1.58496	2.80735	3.32193	4.9542	3.45943	3.70044	3.70044	3.32193	4.16993	4.08746	5.04439	5.9542	6.37504	5.49185
Adamts17	2.80735	4.70044	4.75489	4.32193	5.58496	5.42626	5.45943	2	2.80735	3.90689	3.70044	4.08746	5.64386	5.42626	5.70044	0	3.45943	2.58496	2.58496
Adamts2	8.25739	4.90689	4.70044	4.85798	5.35755	5.55459	5.32193	6.91886	8.0607	4.24793	4.75489	4.58496	6.98868	6.90689	7.04439	0	8.96867	9.54882	9.05799
Adamts20	2.80735	4.90689	5.85798	4.80735	4	3.80735	4	2	3	4.39232	4.80735	4.24793	4.24793	3	4.70044	0	4.64386	4.24793	4.24793
Adamts3	4.08746	5.93074	5.49185	5.75489	6.49185	6.14975	6.47573	3	4.75489	5.75489	5.12928	5.55459	4.80735	5.39232	5.39232	0	5.12928	5.55459	4.75489
Adamts4	6.12928	3.32193	3.32193	3.80735	3.32193	3.80735	3.45943	5.04439	6	4	5.39232	4.90689	5.42626	4.85798	4.70044	4.64386	6.90689	7.05528	6.64386
Adamts5	8.70736	6.85798	6.97728	6.94251	5.64386	6.08746	5.75489	7.13955	9.35315	7.46761	7.91289	7.46761	7.50779	7.59991	7.36632	3	8.8857	9.49185	9.04985
Adamts6	8.22882	7.07682	7.34873	7.48382	7.33985	7.45121	7.43463	7.16993	8.44708	7.19967	7.37504	7.18982	7.2854	7.53138	7.45943	1	8.52356	8.19967	8.47168
Adamts7	7.11894	9.18488	8.73132	9.16239	9.41996	9.29462	9.37287	6.80735	7.07682	9.19476	9.16239	8.99435	8.10329	7.7211	8.04439	8.5812	7.21917	8.17991	7.33092
Adamts9	7.49985	3.58496	2.80735	3.58496	2.80735	2.80735	2	7.88874	7.29462	4.24793	4	3.70044	4.58496	3.80735	3.90689	7	8.10852	8.57743	8.34873
Adamtsl1	7.33985	7.31288	7.14975	7.34873	6.62936	6.67243	6.30378	5.64386	7.07682	7.65105	7.56224	7.32193	8.26209	7.96	7.80735	4	7.05528	7.65105	6.98868
Adamtsl3	5.42626	3.32193	2.80735	3	2.80735	2.80735	3	4.24793	6.06609	3.90689	3.90689	3.70044	5.39232	4.32193	5.80735	2.32193	6.10852	6.59991	6.30378
Adamtsl4	7.42626	7.97154	7.62205	8.08746	7.64386	7.39232	7.40939	5.2854	7.13955	8.09803	7.59246	8.13955	7.9542	7.63662	7.90689	5.16993	6.62936	7.26679	6.52356
Adamtsl5	8.34873	7.66534	7.17991	7.89482	7.8009	7.7879	7.78136	6.49185	8.2384	8.15987	8	8.26679	7.14975	7.01123	7.40088	0	7.91289	8.55459	7.99435
Adap1	4	8.79442	9.03617	8.85487	8.91289	8.89785	9.07414	7.42626	3	7.57743	8.05528	7.44294	8.65105	8.46761	8.69349	6.40939	1	2.58496	1
Adar	8.59246	8.27146	7.96	8.20457	8.55459	8.50779	8.24317	8.58871	8.31741	8.24793	7.94251	8.01681	8.33092	8.56986	8.48382	7.59246	8.48382	8.50383	8.39232
Adarb1	5.67243	8.36632	7.77479	8.15482	8.21917	7.75489	8.10329	5.55459	5.80735	7.75489	7.74147	7.64386	8.50383	8.14466	8.22882	5.2854	6.6865	5.75489	6.02237
Adarb2	2.80735	5.72792	6.85798	5.88264	5.64386	8	6.47573	9.70563	2.80735	4.85798	5.80735	4.90689	6.14975	6.75489	5.85798	9.27612	3.58496	3.80735	2.58496
Adat1	4.80735	7.12928	7.13955	6.91886	6.6865	6.37504	6.72792	6.70044	5.45943	6.71425	6.80735	6.52356	5.9542	5.80735	5.83289	6.49185	5.58496	4.64386	5.45943
Adat2	4.16993	5.67243	5.85798	6.02237	5.80735	6.30378	6.12928	6.76818	4.9542	5.83289	5.39232	5.75489	5.78136	5.2854	5.24793	4.08746	4.75489	4.39232	4.52356
Adat3	4.16993	5.64386	6.20945	5.12928	5.78136	5.64386	5.61471	5.97728	4.52356	5.67243	4.9542	5.75489	6.10852	6.16993	6.58496	6.02237	5.20945	4.24793	4.9542
Adck1	5.83289	5.97728	6.08746	6.04439	6.2854	6.85798	6.35755	5.75489	5.88264	5.70044	5.93074	5.83289	5.83289	5.72792	5.52356	6.06609	5.90689	5.9542	5.85798
Adck2	5.72792	5.90689	5.78136	5.2854	6.30378	5.67243	6.22882	4.32193	5.58496	5.70044	5.72792	5.61471	5.08746	5.2854	5	2.32193	5.80735	6	5.75489
Adck3	3.70044	4.90689	4.9542	5.04439	4.64386	4.75489	5	4.75489	3	4.58496	5	4.70044	4.64386	4	4.58496	5.42626	3.16993	3.16993	0
Adck4	6.84549	6.70044	6.35755	6.18982	6	5.61471	6.12928	6.10852	6.84549	6.58496	6.22882	6.30378	6.78136	6.26679	6.76818	5.83289	6.49185	6.80735	6.91886
Adck5	5.97728	6.08746	6.40939	6.39232	6.52356	6.12928	6.47573	7.30378	5.80735	6.26679	5.93074	6.10852	5.67243	5.93074	5.32193	7.58496	6.06609	5.9542	5.67243
Adcy1	5.67243	7.27612	7.03342	7.57743	8.22882	8.34873	7.96	4.16993	5.90689	7.3837	7.61471	7.35755	8.55459	8.6865	8.2854	7.19967	5.58496	5.32193	4.90689
Adcy2	5.85798	3.90689	3.58496	3.80735	3.70044	3.58496	3.58496	4.85798	5.55459	4.24793	3.80735	4.24793	5.16993	4.39232	4.70044	3.90689	5.52356	6.10852	5.78136
Adcy3	7.8392	7.12928	7.19967	6.85798	7.14975	7.45943	7.27612	6.22882	7.7879	7.41785	7.37504	7.31288	7.11894	7.11894	6.9542	7.13955	7.76155	7.65821	7.50779
Adcy4	4.24793	2	3	2	0	1.58496	1	2	5.12928	3	3.90689	3.32193	2.80735	2.58496	2.80735	1	5.12928	6.2854	5
Adcy5	3.58496	4.32193	3.16993	4.90689	3.58496	2.58496	3.32193	2.32193	4	4.85798	4.52356	4.90689	3.70044	2.32193	3.70044	4	3.80735	4.39232	4
Adcy6	9.19967	9.31515	8.79116	9.15735	8.94544	8.80413	8.99435	7.56224	9.29002	9.25739	9.22159	9.29232	8.57365	8.53528	8.50383	5.55459	9.16993	9.19476	9.11114
Adcy7	8.28077	4.58496	4.24793	4	3.32193	3.70044	4	4.85798	7.42626	4.90689	4.75489	4.45943	3.70044	5.55459	4.64386	3.32193	7.81378	7.74819	7.61471
Adcy9	4.90689	4.64386	4.70044	5.24793	5.70044	5	4.75489	5.67243	4.58496	5.2854	4.90689	5.2854	4.52356	4.58496	4.58496	5.61471	4.90689	4.58496	5.2854
Adcyap1r1	5.55459	2	2.58496	0	1	2.32193	3.16993	4.32193	6.65821	0	1.58496	1	2.32193	2	2.80735	1	7.21917	6.91886	6.87036
Add1	10.7013	9.99152	9.86728	10.0728	9.81057	9.58496	9.89633	10.1085	10.643	9.90689	9.99152	9.94398	10.0293	9.88722	9.91886	11.2479	10.716	11.218	10.8486
Add3	6.82018	8.89482	8.73471	8.73809	8.81378	8.66178	8.69349	7.74819	6.98868	8.62205	8.76155	8.69697	8.67596	8.59619	8.51964	8.61471	6.74147	7.36632	6.89482
Adh1	4.58496	2.58496	3.58496	2.80735	1.58496	2	1.58496	3.80735	4.64386	2.32193	1.58496	1.58496	2.58496	3.58496	2.32193	5.04439	5.42626	6.96578	5.2854
Adh5	8.74147	9.52748	9.66178	9.81858	9.44087	9.36851	9.63662	9.76155	8.84862	9.46557	9.62753	9.60177	9.18239	8.99152	9.15228	9.76984	8.8392	8.97154	8.78136
Adh7	3.16993	7.88264	9.28077	7.89482	7.84549	8.22882	7.93664	3	3.32193	7.15987	8.92481	7.70044	6.20945	7.26679	6.85798	0	4.24793	4.32193	4.16993
Adi1	6.97728	7.54689	7.7879	7.25739	7.90087	7.8009	7.91886	8.20945	7.02237	7.66534	7.65105	7.76155	6.80735	6.91886	6.80735	8.8009	7.03342	6.70044	7.26679
Adipor1	10.1724	9.70736	9.65284	9.80896	10.0967	10.1163	10.0967	9.16491	9.77808	9.67243	9.66178	9.73809	9.70736	9.63662	9.65284	9.63662	9.79116	9.88722	9.74483
Adipor2	8.55842	9.66178	9.68825	9.66178	9.82655	9.65284	9.92035	9.66178	8.73809	9.37938	9.35315	9.35975	9.71596	9.65284	9.73809	9.83289	8.87344	9.07682	8.82337
Adk	8.75489	9.14211	8.98014	9.14211	9.45738	9.65821	9.68475	7.50779	9.10591	9.50383	9.39874	9.5812	9.42417	9.07948	9.18239	7.60733	8.44294	8.98299	8.64386
Adm	6.85798	3.32193	2.32193	3.32193	1.58496	3	2	4.9542	7.8009	5.45943	5.12928	5.24793	4.08746	5.12928	3.90689	1.58496	7.02237	8.06609	7.50779
Adnp	9.75154	10.1724	10.0728	9.90689	10.1085	10.1472	10.0182	10.0728	9.97871	10.1472	10.1923	10.1163	10.3399	10.716	10.4252	10.0647	9.93221	9.89633	9.91886
Adnp2	7.91289	7.97154	7.6865	7.96	7.49985	7.44294	7.33985	8.59246	7.73471	7.91289	7.8009	7.70736	7.87652	7.74147	7.47573	8.55459	7.70736	7.63662	7.9542
Ado	7.43463	8.78136	8.70736	8.58871	8.31741	8.42206	8.28077	7.67243	8.01681	8.45533	8.50779	8.6865	8.07146	8.3443	8.17493	7.21917	7.88874	7.58496	7.90689
Adora2b	7	5.55459	5.70044	5.97728	4.75489	3.70044	4.58496	3.90689	6.80735	5.64386	5.52356	5.55459	6.70044	6.39232	6.14975	0	6.42626	6.20945	6.45943
Adpgk	8.54689	8.49185	8.40514	8.44708	8.48382	8.35755	8.33985	8.41785	8.57743	8.39232	8.41785	8.36194	7.93074	7.77479	7.94251	8.15987	8.56986	8.32643	8.59619
Adprh	8.38802	8.01681	7.85175	8.0607	7.79442	7.62205	7.70736	8.98584	8.27146	8.11894	8.01123	7.98868	7.73471	7.52356	7.39232	10.1799	8.26679	8.03892	8.26679
Adprhl2	6.94251	7.71425	7.7879	7.91886	7.59991	7.52356	7.7879	7.04439	6.40939	7.45121	7.44294	7.33092	7.33092	7.45121	7.59246	7.12928	6.84549	7.15987	7.01123
Adprm	5.78136	5.61471	5.35755	5.35755	5.83289	5.64386	6.10852	5.90689	6.16993	5.85798	5.58496	5.75489	5.24793	4.9542	4.70044	6.67243	5.75489	6.02237	5.83289
Adra1d	6.98868	5.83289	5.52356	6.32193	5.16993	4.80735	5.39232	3.70044	6.40939	5.32193	5.24793	5.04439	7.26679	6.78136	7.60733	0	6.30378	6.22882	6.18982
Adra2a	5.52356	1	2.32193	1	1	1.58496	0	2.80735	5.88264	2	2.80735	0	1	2	0	3.90689	6	5.04439	5.67243
Adrb2	3.32193	4.32193	4.16993	4.80735	4.9542	5.08746	5	3	3.90689	4.45943	5.24793	5	4.08746	4.90689	4.32193	5.08746	4.08746	4	3.70044
Adrb3	1	3.80735	4.75489	4.24793	3.70044	4.32193	4.16993	8.08746	0	4.9542	4.70044	3.70044	4.16993	4.32193	4.39232	9.03342	1.58496	1	2
Adrbk1	9.06878	8.91289	9.0634	8.85798	8.93369	8.86728	8.8392	8.90689	8.9571	8.84549	8.76155	8.89482	8.64746	8.69349	8.77479	9.19229	8.96	8.61102	8.77808
Adrm1	8.84862	9.33985	9.35975	9.44087	9.45327	9.45943	9.36851	9.60177	9.09011	9.18735	9.32867	9.17243	9.38586	9.5411	9.42206	9.83289	8.98584	8.92184	8.98014
Adsl	7.67948	8.98584	9.16742	9.08481	8.99435	8.8392	8.84235	8.77808	8.18982	9.04166	9.10329	8.92481	8.57365	8.43045	8.46352	8.11374	8.17991	7.98868	8.05528
Adss	9.19967	9.37938	9.55842	9.59991	9.41574	9.58308	9.72281	9.8933	9.44087	9.59246	9.81538	9.47776	9.29462	9.22882	9.37721	10.5887	9.27612	9.27612	9.25974
Adssl1	5.08746	3	3.58496	2.58496	3.58496	2.80735	2.80735	1.58496	3.90689	3.70044	4	4.39232	4.58496	5.55459	4.70044	1.58496	3.32193	3.90689	3
Aebp1	11.6965	7.97728	8.04439	8.23362	7.90689	8.62571	8.17991	10.1923	11.5083	8.89482	8.97441	8.88874	8.8009	9.08215	8.87958	4.52356	11.3597	11.9844	11.4067
Aebp2	9.32643	9.97871	10.0821	9.83289	10.0182	10.2527	9.85798	9.33316	9.18239	9.73809	9.79116	9.70736	10.0821	10.3231	10.207	8.32193	9.16491	8.95128	9.19967
Aen	9.48382	10.0279	9.85643	9.9901	10.2046	10.2204	10.2503	9.27845	9.48583	9.83763	9.7364	9.85643	10.2204	10.2204	10.1911	9.51767	9.22882	9.11374	9.23122
Aes	10.3106	10.3685	10.3231	10.3399	10.0553	10.0967	10.007	9.94398	10.007	10.2372	10.2082	10.2082	10.2228	10.1724	10.2228	9.86728	10.0182	10.268	10.1176
Afap1	9.45738	7.64386	6.88264	7.57743	7.36632	7.05528	7.13955	8.5812	9.62388	8.40088	7.91886	8.3966	7.96578	7.85798	8.12928	8.3443	9.44501	9.31515	9.48583
Afap1l1	4.58496	6.62936	6.53916	6.96578	5.88264	5.97728	6.26679	3.70044	4	6.52356	6.65821	6.32193	5.08746	5.64386	5.64386	5.52356	4.16993	4.24793	3.90689
Afap1l2	5.52356	6.91886	6.70044	7.04439	8	8.15987	7.96578	5.20945	5.78136	7.09803	6.91886	7.14975	7.81378	8.04985	8.11894	7.06609	6	5.75489	5.93074
Aff1	9.9542	8.38802	8.02237	8.35755	8.12928	8.5157	8.04985	10.3106	9.90689	8.64386	8.62571	8.72792	9.43463	9.53528	9.39017	11.2186	9.84862	9.52552	9.83289
Aff2	7.18982	5.97728	6.10852	6.24793	6.14975	6.24793	6.04439	6.10852	7.05528	6.56986	6.50779	6.62936	6	5.9542	6.08746	0	7.03342	7.26679	7.24793
Aff3	7.24793	4	3.70044	4.32193	2.58496	2.58496	3	5.83289	7.10852	5.42626	4.9542	5.12928	4.64386	4.64386	4.9542	1.58496	7.53916	8.24317	7.94251
Aff4	11.1517	10.4979	10.115	10.4574	10.7748	10.7142	10.6618	10.6008	11.1849	10.4378	10.4979	10.4378	11.2456	11.2456	11.1517	10.8903	11.0451	10.9506	10.9758
Afg3l1	8.13955	8.09276	8.35315	8.17991	7.90087	8.19967	8.08215	8.49586	8.49586	8.41785	8.57743	8.65464	7.94251	7.70736	7.53138	8.20945	8.60363	8.56986	8.3837
Afg3l2	8.34873	9.03342	8.97728	9.19722	9.28771	9.20457	9.23362	9.11634	8.48382	9.04985	9.19967	9.10329	9.08481	8.84235	8.92778	8.77479	8.60363	8.42626	8.47168
Aftph	8.01123	7.97728	7.86419	7.97728	8.15987	7.97154	8.26209	7.88264	7.86419	7.96	7.8392	7.87652	8.19476	7.98868	7.9542	8.36194	7.88264	7.82655	7.93664
Aga	8.49586	6.88264	6.42626	7.13955	7.02237	6.89482	7.13955	5.58496	8.07146	7.01123	6.56986	6.62936	7.09803	6.87036	7.05528	6.35755	7.5157	7.77479	7.37504
Agap1	7.43463	6.79442	6.26679	6.30378	7.20945	7.10852	7.03342	7.3837	7.69349	7.39232	7.02237	7.21917	7.71425	7.86419	7.56224	7.81378	7.9542	7.08746	7.69349
Agap3	8.30834	9.14975	9.05257	9.07948	8.87036	8.64024	8.7211	7.93074	8.15987	8.79442	8.90388	8.55842	8.55075	8.85798	8.51175	7.58496	8.12412	8.01123	8.03892
Agbl3	6.12928	6.35755	6.45943	6.45943	6.14975	6.26679	6.33985	5	6.32193	6.39232	6.40939	6.35755	6.94251	6.83289	6.96578	6.26679	6.32193	6.45943	6.6865
Agbl5	4.85798	5.9542	5.49185	5.49185	5.49185	5.52356	5.83289	5.9542	5.08746	5.61471	5.85798	5.39232	5.64386	6.02237	5.97728	6.18982	4.90689	4.80735	5.39232
Agfg1	9.71253	9.37721	9.32418	9.33985	9.32643	9.35975	9.25503	9.67066	9.41996	9.19476	9.21432	9.1472	9.41996	9.31741	9.36413	9.33762	9.40514	9.22882	9.43879
Agfg2	6.50779	5.72792	5.39232	5.85798	5.78136	5.45943	5.72792	6	6.53916	5.97728	5.93074	6.06609	5	5.24793	5.12928	5.64386	6.64386	7.16993	6.79442
Aggf1	7.78136	8.92184	8.79442	9.02791	8.84235	8.84862	8.73809	8.23362	7.70736	8.7879	8.49185	8.59246	8.90689	8.9542	8.83289	8.40939	7.84549	7.96	7.82655
Agk	6.6865	7.13955	7.25739	7.27612	7.40939	7.54689	7.34873	7.93664	6.9542	6.91886	7.10852	7	7.34873	6.91886	6.98868	7.66534	6.83289	7.24793	7.02237
Agl	8.29921	6.88264	6.67243	6.74147	7.42626	7.11894	7.11894	7.3837	8.33985	7.26679	7.24793	7.49185	7.29462	7.43463	7.31288	8.02791	8.12928	8.07146	8.17493
Agmo	5.80735	6	5.78136	6.04439	3.80735	4.16993	1.58496	1	1	4.9542	5.32193	4.9542	4.80735	5.75489	4.58496	1.58496	5.12928	2	2
Ago1	8.71425	9.61839	9.32867	9.5411	9.74651	9.58684	9.61839	9.63662	8.57365	9.8009	9.58684	9.76984	9.31061	9.16491	9.34651	9.19722	8.61102	8.47573	8.62936
Ago2	10.2515	10.9936	10.8289	10.7339	10.7142	10.3794	10.4979	11.0775	10.3663	10.6618	10.6627	10.6618	10.3805	10.3805	10.5831	11.5073	10.2784	9.83131	10.1459
Ago3	8.11894	7.70044	7.50779	7.72792	7.99435	7.64386	7.62205	7.67243	7.88874	7.7211	7.62205	7.76155	8.36632	8.14975	8.04439	8.29921	7.8392	7.59246	7.7879
Agpat1	9.0607	8.92184	8.93958	8.93369	9.0634	8.9542	8.92481	8.91588	8.90989	8.90689	8.95128	8.90989	8.37069	8.32643	8.47978	9.44294	9.17742	8.90087	9.15987
Agpat2	6.37504	6.62936	6.47573	6.64386	6.65821	6.82018	6.89482	7.58496	6.64386	7.11894	7.13955	6.82018	6.16993	6.35755	5.90689	6.83289	6.12928	6.85798	6.47573
Agpat3	8.59991	8.90689	8.88264	8.9542	8.9542	8.84235	8.83605	7.8392	8.633	9.02237	8.94544	8.90087	8.85487	8.8009	8.75489	7.52356	8.61471	8.37504	8.5157
Agpat4	7.49985	8.10329	8.06609	8.2384	7.82018	8.16993	8.04439	5.90689	7.46761	8.08746	8.01123	8.07146	8.32193	8.10852	8.14975	7.31288	7.49985	7.50779	7.45943
Agpat5	7.08746	8.27146	8.51964	8.31288	8.20945	8.52356	8.32643	8.04985	7.10852	8.07146	8.2384	8.14975	8.06609	8.10852	8.13443	9.31288	6.91886	7.12928	7.32193
Agpat6	9.36851	9.11634	9.35094	9.41574	9.16491	9.08746	9.13955	8.7879	9.40939	9.27612	9.20457	9.3837	9.53528	9.44708	9.35094	8.37938	9.52552	9.54689	9.39446
Agps	9.70563	8.94837	8.90087	8.99435	8.89785	9.04439	9.05528	9.53528	9.89178	9.10329	9.18735	9.13955	9.07414	9.02791	9.05799	10.3587	9.65105	9.67772	9.60548
Agrn	9.0634	9.42626	8.97728	9.30606	9.49586	9.54689	9.48784	10.2819	8.85175	9.31741	9.03067	9.34207	10.1176	10.0967	10.0293	10.9211	9.29921	9.03342	9.04166
Agtpbp1	7.79442	7.15987	7.25739	7.13955	6.87036	6.78136	6.84549	6.98868	7.65105	7.22882	7.24793	7.34873	6.71425	6.59991	6.87036	7.11894	7.65105	7.53916	7.26679
Agtr1a	2.32193	4.16993	4.80735	4.32193	4.80735	5.12928	4.52356	0	2	4.08746	4.9542	4.24793	5.08746	5.04439	4.39232	0	2.80735	3.45943	3.16993
Agtr2	7.80735	5.67243	4.39232	5.35755	6.24793	6.45943	6.14975	6.6865	7.66534	5.39232	5.90689	5.78136	7.01123	6.61471	6.61471	0	7.49185	9.32193	7.62205
Agtrap	7.17991	6.47573	6.55459	6.2854	6.32193	6.87036	6.12928	8.49586	6.61471	6.76818	6.76818	6.47573	6.79442	6.67243	7.2854	8.02237	6.61471	7.14975	6.78136
Ahctf1	9.60548	10.1573	10.3805	10.1699	9.89482	10.2503	9.94105	10.544	10.0028	10.0928	10.3208	10.0154	10.8903	10.9929	10.8903	10.4105	9.80735	9.75656	9.80574
Ahcy	7.56986	9.11894	9.39874	9.10591	8.51175	8.69	8.93369	9.52356	7.83289	9.43879	9.42417	9.42417	8.59991	8.61839	8.60363	10.2981	7.8009	7.81378	7.79442
Ahcyl1	10.2923	10.0334	10.0238	10.0593	9.73471	9.67066	9.75656	9.34873	10.2912	10.1662	10.128	10.1202	10.1408	10.1972	10.1124	9.18239	10.3718	10.2432	10.3038
Ahcyl2	7.30378	6.64386	5.93074	6.2854	6.12928	6.14975	6.18982	7.78136	7.25739	6.55459	6.78136	6.74147	7.04439	6.72792	7.13955	9.20945	6.88264	6.94251	7.18982
Ahdc1	8.13443	7.54689	7.04439	7.44294	8.224	8.51964	8.05528	9.07948	8.43463	7.90689	7.90689	7.85798	7.70044	7.76818	7.64386	9.39017	8.49586	8.40939	8.43879
Ahi1	6.93074	6.42626	6	6.50779	5.97728	5.80735	6.14975	5.55459	6.91886	6.72792	6.64386	6.98868	7.14975	6.58496	7.04439	6.85798	7.06609	7.45121	6.9542
Ahnak	12.6511	12.1618	12.1618	12.1618	12.2444	12.2444	12.363	11.2186	12.6511	12.5159	12.3628	12.5159	12.9993	13.1638	13.448	10.3987	12.2444	12.1618	12.2444
Ahnak2	10.2372	10.5488	10.5008	10.5216	10.585	10.3826	10.6036	9.12412	10.2372	10.4615	10.3987	10.585	10.4126	10.2082	10.4252	6.59991	10.1357	10.2527	10.0821
Ahr	6.82018	6.06609	5.78136	6.24793	5.70044	5.45943	5.39232	6.10852	7.08746	7.53138	7.01123	7.46761	6.85798	6.94251	6.65821	7.10852	7.17991	6.40939	7.01123
Ahsa1	9.17991	9.94544	10.032	9.89936	9.96867	10.032	10.0741	10.1948	9.30834	9.81378	9.99435	9.98157	9.35094	9.13699	9.26679	10.6671	9.28771	9.01402	9.22882
Ahsa2	8.02791	7.87652	7.77479	7.87652	7.6865	7.59246	7.79442	7.66534	8.15987	7.92481	7.63662	8.00562	7.08746	7.74147	7.65821	7.5157	8.08215	7.8392	8.11894
Ahsg	0	4.08746	4.90689	2.32193	4.80735	5.9542	4.85798	3	0	2.58496	2.80735	1	4.52356	5.67243	3.32193	1.58496	0	0	0
AI314180	9.35315	9.93811	10.0334	10.0126	10.0334	9.79604	10.0238	8.63662	9.7364	9.81538	10.0238	9.8933	9.74315	9.53528	9.81538	8.09276	9.42206	9.62571	9.40939
AI413582	6.44294	5.42626	4.64386	5.2854	4.70044	4.9542	4.90689	5.08746	6.52356	5.35755	5.70044	5.58496	4.24793	4	3.70044	5.08746	6.2854	6.44294	6.44294
AI427809	3.70044	4.58496	5.35755	4	4	5.42626	4.45943	4.70044	2.32193	3.90689	4.45943	4.32193	2.80735	5.24793	3.45943	5.08746	3.70044	5.2854	2.32193
AI464131	6.22882	5.08746	4.39232	4.80735	4.64386	4.32193	4.52356	7.78136	6.47573	5.35755	4.85798	4.9542	4.70044	3.45943	4.58496	8	5.45943	6.24793	5.83289
AI480526	4	6.04439	6.10852	5.75489	6	5.49185	5.49185	3.70044	3.70044	4.90689	5.12928	4	4.16993	5	4.39232	3.58496	3.80735	3.70044	3.58496
AI504432	6.61471	0	0	4	3.45943	3.90689	0	4.70044	4.16993	5.2854	4.39232	4.90689	4.58496	0	4.08746	3.90689	6.04439	5.52356	6.32193
AI597479	7.18982	7.54689	7.46761	7.07682	7.57743	7.22882	7.30378	7.11894	7.06609	7.11894	7.07682	7.3837	6.67243	5.9542	6.84549	6.50779	7.05528	6.93074	7.02237
AI607873	7.15987	5.55459	3.16993	5.16993	4.75489	5	4.45943	5.75489	6.44294	0	4.85798	5.39232	5.49185	6.39232	5.58496	0	6.37504	7.13955	6.45943
AI661453	1.58496	2	2	1.58496	4	5.24793	3	2	1	2.32193	2.32193	2.32193	2.80735	4.45943	2.32193	7.56986	2.32193	2.32193	2.58496
AI662270	4.90689	1.58496	0	1.58496	1	3.16993	1.58496	6.14975	2.32193	0	0	2	1.58496	2.80735	0	3.90689	3	2.58496	3.32193
AI837181	7.88264	7.11894	6.91886	7.03342	7.18982	7.06609	7.04439	7.39232	7.89482	6.88264	7.05528	7.2854	7.30378	7.36632	7.04439	7.78136	7.88264	8.14466	8.0607
AI838599	4.32193	4.64386	4.70044	4.70044	4.9542	4.80735	4.70044	6.93074	3.90689	4.45943	4	4	2.58496	3.80735	4.16993	7.5157	3.90689	3.32193	3.90689
AI846148	7.04439	7.41785	7.57743	7.64386	8.19967	7.98299	7.98299	7.82655	7.40939	6.89482	7.03342	6.71425	7.87036	6.88264	7.59246	7.60733	7.21917	7.2384	7.49985
AI987944	6.37504	6.49185	6.45943	6.40939	6.91886	6.65821	6.91886	6.04439	6.32193	6.59991	6.04439	6.40939	5.52356	5.61471	5.90689	6.30378	6.79442	6.33985	6.65821
Aida	9.26679	9.29002	9.31061	9.37721	9.07682	8.97154	9.18735	8.49985	9.37287	9.37721	9.2384	9.30378	8.67948	8.79116	8.97441	7.8009	9.33985	9.31061	9.19722
Aif1l	6.91886	7.09803	6.74147	7.32193	7.21917	7.71425	7.27612	5.20945	7.64386	8.09276	8.05528	8.07146	7.50779	8.07146	7.87652	3	7.14975	7.09803	7.03342
Aifm1	7.54689	8.00562	8.26679	8.20945	8.11374	8.2384	8.27146	8.69	7.91289	8.224	8.46352	8.19476	7.78136	7.5157	7.65105	9.04166	7.89482	8.18982	8.09803
Aifm2	6.49185	4.9542	5.12928	4.9542	5.20945	5.24793	5.2854	5	6.67243	5.24793	5.20945	5.35755	5.72792	5.64386	6.35755	6.79442	5.9542	5.85798	5.88264
Aig1	7.56224	7.94251	7.83289	7.96578	8.48382	8.51175	8.60363	5.9542	7.87036	8.04439	8.07682	8.05528	8.12928	8.15482	8.04985	5.97728	7.59246	7.97154	7.66534
Aim1	4.70044	5.24793	5.55459	4.9542	5.67243	6.44294	5.90689	3.32193	4.9542	6.72792	7.07682	6.80735	5.16993	6.2854	5.12928	4	4.08746	5	4.52356
Aim2	4.39232	4.58496	5	4.90689	6.50779	6.9542	6.70044	7.94251	3.58496	3.90689	4	3.45943	5.24793	6.18982	5.90689	8.74819	2.32193	2.32193	2
Aimp1	8.17991	8.47978	8.57365	8.55459	8.5157	8.56605	8.84235	8.57365	8.35755	8.32643	8.55842	8.52356	8.41785	8.15987	8.15482	7.5157	8.20457	8.45943	8.34873
Aimp2	7.72792	8.57365	8.5157	8.55075	8.43045	8.62936	8.47978	7.99435	7.76155	8.18982	8.43463	8.24793	8.36194	8.41785	8.27146	8.43879	7.90087	7.77479	8.01681
Aip	7.75489	7.46761	7.25739	7.53138	7.3837	7.33985	7.29462	7.19967	7.56986	7.53916	7.66534	7.61471	7.33092	7.08746	7.27612	7.59991	7.62936	7.82018	7.7879
Airn	5.16993	4.24793	3.58496	4.45943	4.24793	3.16993	4	4.52356	5.2854	4.85798	4.52356	4.24793	4.70044	4.52356	4.85798	0	5.52356	5.9542	5.88264
Ajuba	8.01123	8.62205	8.73809	8.65464	8.76155	8.91886	8.77808	9.18239	8.56605	8.77149	8.9571	8.87036	8.3966	8.73809	8.51175	9.13955	8.44708	7.86419	8.21917
AK010878	3.90689	4.75489	4.85798	5.04439	4.52356	4.08746	4.52356	5.78136	4.70044	5.08746	4.70044	5.04439	4.24793	4.39232	4.16993	5.93074	4.64386	3.90689	4.64386
Ak1	9.50779	8.56224	8.09276	8.80413	8.57743	8.73471	8.67596	9.32193	9.43463	9.31288	9.25267	9.29232	8.5812	8.28077	8.61471	9.29462	8.84235	9.20945	8.9571
AK129341	6.65821	6.6865	6.76818	6.45943	5.83289	5.75489	6.18982	6.74147	6.85798	6.94251	6.91886	6.76818	6.53916	6.55459	6.49185	6.91886	6.85798	6.78136	6.87036
Ak2	8.76155	9.41996	9.53138	9.44915	9.20701	9.29921	9.3966	9.62022	9.04712	9.30378	9.54882	9.44501	8.81378	8.88874	8.90087	9.87958	9.30378	8.98584	9.20701
Ak3	8.54689	10.1824	10.3674	10.207	10.2808	10.3987	10.3987	6.76818	8.57365	9.77808	10.0553	9.86728	10.007	10.3399	10.007	7.11894	8.39232	8.53528	8.7211
Ak4	5.85798	8.74147	8.77479	8.94251	9.19229	9.35535	9.28309	10.1357	6.02237	8.17991	8.29462	8.20945	8.94544	9.2384	9.12412	11.5083	5.93074	5.08746	5.88264
Ak5	7.07682	2.80735	1	1.58496	2	2	2.80735	5.35755	7.31288	3.16993	3.58496	4.16993	4.16993	4.64386	3.80735	1.58496	7.29462	7.33985	7.05528
Ak6	9.17243	9.3966	9.79116	9.40088	9.18239	9.24555	9.54689	9.32193	9.41574	9.42206	9.45943	9.44087	9.38586	9.27612	9.53528	8.90989	9.28309	9.03342	9.34207
Akap1	8.13955	9.33092	9.41996	9.29002	9.37721	9.37721	9.12412	10.062	8.28077	9.20701	9.33762	9.30834	9.11114	9.0607	8.92481	10.544	8.34873	8.05528	8.24317
Akap10	7.53916	7.25739	7.13955	7.04439	7.26679	7.20945	7.15987	7.53138	7.65105	7.2384	7.37504	7.29462	7.02237	6.97728	7.03342	7.2854	7.39232	7.66534	7.58496
Akap11	9.55075	8.75154	8.62571	8.67596	8.99435	8.92778	8.80735	8.31288	9.59991	8.8857	8.86728	8.87036	9.04439	9.11894	9.30834	8.58496	9.44501	9.13955	9.29232
Akap12	11.5873	9.1267	9.02791	9.2384	9.81057	10.3106	9.83289	12.6511	11.697	9.84078	9.60177	9.87652	10.7781	10.8918	10.716	13.164	12.1618	11.9848	12.0681
Akap13	9.74987	10.1202	9.59246	10.0688	10.0485	9.65821	9.69523	8.55842	9.5411	9.84392	9.77314	9.84392	9.74315	9.50581	9.61471	8.18488	9.71253	9.76653	9.53916
Akap17b	5.45943	6.83289	6.40939	6.93074	6.74147	6.18982	6.59991	5.93074	5.35755	6.39232	6.16993	6.2854	6.74147	7	7.22882	6.55459	5.24793	4.90689	5.49185
Akap2	11.1561	9.9542	9.64566	9.96578	9.67243	9.61839	9.73809	9.93221	10.9211	10.4126	10.207	10.4798	10.7013	10.9204	10.6847	9.01959	10.8742	10.809	10.8918
Akap5	3.80735	3.58496	3.70044	3	4.64386	4.70044	3.80735	4.16993	4	3.80735	3.32193	3.58496	3.70044	4.08746	5.16993	6.55459	3.90689	3	4.24793
Akap6	5.2854	3.16993	3.32193	3.80735	2.58496	3	2.80735	3.16993	5.12928	4	4	4.52356	3.45943	4.32193	3.80735	6.22882	4.45943	5.04439	4.80735
Akap7	5.16993	7.02237	7.30378	6.84549	7.18982	7.50779	7.13955	4.64386	5.20945	7.52356	7.37504	7.22882	6.87036	7.10852	7.16993	7.33092	5.24793	5.32193	5.52356
Akap8	8.69697	9.67419	9.82814	9.62022	9.52748	9.40514	9.47371	9.99435	8.71768	9.43671	9.32418	9.33762	9.33092	9.63118	9.64746	9.61102	8.73471	8.22882	8.62571
Akap8l	7.24793	7.37504	7.20945	7.56224	7.43463	6.78136	7.34873	7.16993	6.96578	7.10852	7.08746	6.58496	7.20945	7.04439	7.19967	7.27612	6.71425	6.75489	6.67243
Akap9	8.61102	8.70736	8.64386	8.76487	8.59991	8.45533	8.73132	8.20945	8.58496	8.61102	8.50383	8.57365	8.6865	8.5157	8.59246	8.59619	8.56986	8.43045	8.27146
Akip1	5.35755	5.2854	5.49185	5.83289	5.16993	5.2854	5.12928	5.58496	6.12928	5.24793	5.55459	5.42626	5.49185	5.12928	5.35755	6.96578	5.67243	6	5.55459
Akirin1	8.9571	8.27146	8.40939	8.32193	8.58496	8.36632	8.7879	8.69349	8.73809	8.2854	8.224	8.40939	8.90989	8.93369	9.05257	8.31741	8.57743	8.04985	8.51175
Akirin2	8.27146	8.35315	8.633	8.50779	8.633	8.63662	8.66534	8.55075	8.14466	8.55075	8.60733	8.49586	7.93074	8.13955	7.9542	7.56224	8.27146	8.3443	8.61471
Akna	6.58496	5	4.45943	4.80735	4	3.45943	3.90689	5.16993	5.93074	4.90689	4.16993	4.64386	3.16993	3	3.90689	2.80735	6.70044	5.55459	6.82018
Akr1a1	11.762	11.2186	11.0175	11.1183	10.643	10.643	10.8918	10.716	11.5873	11.0795	11.0478	11.1555	11.1561	10.9211	10.8486	10.1724	11.3597	11.6266	11.4645
Akr1b10	6.61471	6.06609	6.14975	6.50779	5.9542	5.55459	5.70044	5.55459	6.76818	6.50779	6.10852	6.2854	6.14975	4.70044	5.04439	6.18982	6.18982	6.64386	6.39232
Akr1b3	9.0607	9.51175	9.71253	9.70563	9.29921	9.46964	9.67772	9.69697	8.93664	9.81698	9.68475	9.87344	9.05257	8.69697	8.91588	10.2348	8.73471	8.72451	8.59991
Akr1b8	7.90087	5.61471	5.08746	5.52356	4.75489	5.32193	5.2854	6.50779	8.14466	6.53916	5.88264	6.12928	6.24793	6.06609	5.93074	6.84549	7.74147	8.18488	8
Akr1c12	2.32193	2.32193	2.32193	2.32193	2	2	2.32193	2.32193	4.64386	2.32193	2.58496	2.32193	2.58496	2.32193	2.32193	5.20945	2.32193	3	5.12928
Akr1c13	5.83289	4.90689	4.9542	3	5.08746	6.02237	5.39232	5.2854	3.16993	3	3.45943	5.70044	4.9542	5.61471	3.16993	6.55459	5.67243	5.67243	5.20945
Akr1c14	4.45943	6	5.90689	6.22882	6.91886	7	6.85798	0	3.80735	6.87036	7	6.70044	7.52356	7.54689	7.43463	2.58496	3.16993	4.32193	3.70044
Akr1c18	5.12928	10.0498	10.314	10.3729	7.90689	7.87036	7.7879	4.9542	5.83289	10.4294	11.0861	10.2597	7.49985	7.31288	7.39232	5.90689	4.64386	5.32193	3.90689
Akr1c21	0	3.80735	3.90689	0	0	4.80735	0	0	0	0	0	0	0	1	5.04439	6.10852	4.16993	0	0
Akr1e1	4.75489	5.2854	4.75489	5	4.9542	5.16993	5.55459	3.70044	4.80735	5.04439	5.16993	5.39232	5.04439	5.70044	5.52356	4.45943	5.12928	5.35755	4.9542
Akr7a5	6.45943	7.09803	7.06609	7.05528	6.71425	6.53916	6.61471	6.40939	6.50779	7.02237	6.89482	6.94251	6.47573	6.32193	6.52356	6.90689	6.40939	6.70044	6.67243
Akt1	10.585	10.7574	10.716	10.6644	10.7781	10.716	10.6847	9.57743	10.6644	10.716	10.6847	10.6644	10.643	10.6644	10.585	7.56986	10.623	10.585	10.6221
Akt1s1	9.43463	9.26444	9.40939	9.25974	9.13955	9.10591	9.23122	8.93369	9.3015	9.2384	9.16491	9.24555	8.89785	8.93664	8.87036	9.03617	9.29002	9.35094	9.44708
Akt2	9.22159	9.80896	9.65105	9.62571	9.61471	9.51175	9.58308	9.22159	9.26209	9.58496	9.55267	9.58684	9.85798	9.85487	9.85643	8.96867	9.28077	9.30378	9.19967
Akt3	8.69697	9.24555	9.0954	9.18239	9.22641	8.84235	9.24555	7.56986	8.5157	8.86728	8.84862	8.77479	9.19722	9.17243	9.29692	7.59991	8.43045	8.57743	8.57365
Aktip	7.31288	6.37504	6.33985	6.37504	6.65821	6.74147	6.87036	7	7.30378	6.37504	6.47573	6.64386	6.02237	6.18982	6.24793	7.69349	7.05528	7.2384	7.05528
Alad	6.22882	6.37504	6.53916	6.47573	6.79442	6.93074	6.44294	7.24793	6.49185	6.98868	7.32193	6.82018	6.37504	6.10852	5.58496	7.10852	6.49185	6.6865	6.75489
Alas1	8.14975	8.10329	8.09276	7.72792	8.48382	8.74483	8.55842	7.43463	8.14466	8.14466	8.10852	8.10329	8.04985	8.19476	8.19476	7.63662	8.03892	8.18982	8.15482
Alcam	9.06878	6.78136	6.33985	6.88264	7.46761	6.75489	7.33985	7.45943	9.0954	7.32193	6.85798	7.35755	7.02237	6.87036	7.16993	6.04439	8.69	8.66888	8.71425
Aldh16a1	6.47573	6.53916	7.14975	6.79442	6.59991	5.97728	6.35755	7.9542	6.26679	6.90689	7.2384	6.79442	6.30378	6.71425	6.59991	7.56224	6.78136	6.83289	6.89482
Aldh18a1	9.31967	9.19476	9.16491	9.14211	8.89785	8.84549	8.9571	8.85175	9.64746	9.14975	9.17493	9.07146	8.85487	8.59246	8.633	8.02237	9.84235	9.34651	9.85019
Aldh1a1	6.70044	7.46761	7.24793	7.29462	7.18982	6.82018	7.48382	5.75489	6.83289	6.88264	6.58496	6.78136	7.85175	7.24793	7.43463	0	6.50779	6.89482	6.83289
Aldh1a2	5.2854	3.70044	3.16993	3.90689	3.80735	3.90689	3	4.9542	5.32193	2.58496	1.58496	2.80735	3.16993	4.45943	3.16993	6.04439	6.10852	5.80735	6.52356
Aldh1a3	3.16993	5.24793	5.08746	5.16993	7.84549	7.89482	8.18982	4	3.16993	4.75489	4.58496	4.85798	6.50779	6.47573	6.75489	5.42626	4.9542	4.32193	4.16993
Aldh1a7	6.67243	6.98868	6.33985	7.05528	6.10852	6.14975	6.45943	3.16993	6.64386	6.84549	6.40939	6.49185	7.12928	6.45943	6.82018	4.58496	5.49185	6.65821	5.61471
Aldh1l1	4.90689	2.32193	2	2.32193	1.58496	1.58496	1	6.71425	5	2.80735	3.70044	1	2.80735	2	1	8.224	4.52356	7.8009	5.32193
Aldh1l2	9.33539	5.45943	5.58496	5.08746	5.52356	5.67243	5.52356	8.48784	9.76984	5.49185	5.32193	5.90689	5.70044	5	6.14975	6.9542	10.3004	8.83605	10.1935
Aldh2	9.64205	9.74315	9.62571	9.633	10.0715	10.1699	9.90539	10.1228	9.44915	9.67066	9.61471	9.72281	10.3208	10.6008	10.3365	10.115	9.24079	9.59059	9.29002
Aldh3a1	1	10.062	10.3208	10.1799	10.6821	10.8049	10.6821	1.58496	0	9.32418	9.51767	9.33762	9.7211	9.76653	9.94105	1	0	2.80735	0
Aldh3a2	8.29462	8.15482	7.37504	8.05528	8.01123	7.72792	7.93074	8.12412	8.37504	8.11374	7.60733	8.26679	7.54689	7.46761	7.34873	8.59619	8.15482	8.35755	8.20457
Aldh4a1	7.66534	6.35755	5.83289	6.14975	6.12928	6.30378	6.37504	8.15987	7.61471	7.11894	6.74147	6.97728	5.85798	5.35755	6	8.74147	7.15987	7.58496	7.7879
Aldh5a1	4.64386	5.75489	6.02237	5.85798	5.49185	5.83289	5.12928	6.10852	4.64386	5.85798	5.72792	6.04439	5.32193	5.67243	5.58496	6.96578	4.75489	4.90689	5.12928
Aldh6a1	6.70044	6.49185	6.40939	6.74147	6.85798	6.64386	6.65821	6.24793	6.12928	6.40939	6.12928	5.93074	7.09803	7.27612	7.13955	6.65821	5.90689	6.62936	6.47573
Aldh7a1	8.71425	7.58496	7.14975	7.56986	7.12928	7	7.33985	8.5812	8.74483	7.86419	7.73471	7.82018	7.67948	7.64386	7.67243	8.91886	8.66534	9.09803	8.75154
Aldh9a1	7.33985	7.42626	7.50779	7.25739	6.74147	6.85798	6.44294	7.88264	7.18982	7.33985	7.45121	7.11894	7.2854	7.60733	7.32193	8.12928	7.29462	7.74819	7.04439
Aldoa	11.3597	11.4645	11.4067	11.3298	11.2186	11.1561	11.3298	11.5873	11.4645	11.1874	11.4067	11.3298	11.0478	10.9204	11.0478	12.3628	11.3298	10.978	11.3597
Aldoc	3	5.61471	6.14975	6	7.37504	7.48382	6.88264	5.04439	3.32193	4.52356	4.90689	4.16993	8.59991	8.88264	8.44294	7.70044	4	6.14975	3.90689
Alg1	6.74147	7.2854	7.35755	7	7.53138	7.59991	7.65821	7.02237	7.17991	7.08746	7.31288	7.02237	6.91886	6.6865	6.9542	7.33985	7.52356	7.40088	7.26679
Alg10b	8.42206	8.61471	8.40939	8.32193	8.73132	8.36194	8.55075	8.01123	8.45121	8.5812	8.59991	8.84235	8.26679	8.44294	8.44708	7.10852	8.69697	7.90689	8.60363
Alg11	7.30378	7.21917	7.17991	7.36632	7.05528	7.07682	7.18982	6.87036	7.47573	7.02237	7.20945	7.03342	7.50779	7.36632	7.69349	7.59991	7.42626	7.36632	7.27612
Alg12	5.67243	6.04439	5.78136	5.90689	5.93074	5.61471	6.04439	5.72792	5.90689	6.12928	5.78136	6.22882	5.24793	4.70044	5.49185	6.32193	6.20945	5.83289	6.22882
Alg13	7.30378	9.55267	9.97154	9.28309	10.0238	10.151	10.0112	10.4294	7.39232	8.31288	8.95128	8.30834	8.9629	8.86109	8.9629	11.3343	7.5157	7.47573	7.27612
Alg14	6.30378	5.39232	5.49185	5.55459	5.64386	5.45943	5.55459	4.85798	6.59991	5.67243	5.97728	5.93074	5.2854	5.24793	5.16993	5.85798	6.06609	6.59991	6.04439
Alg2	8.03342	8.02237	7.78136	7.89482	8.14466	8.03342	8.09803	7.98868	7.97154	8.02237	7.88874	8.07146	8.08215	8.01681	8.07146	7.45121	8.29462	8.35315	8.42206
Alg3	6.84549	7.81378	8.02791	7.85798	8.04439	8.16993	8.07682	6.78136	6.93074	7.82018	7.76155	7.56986	7.67243	7.2854	7.3837	3.90689	7.05528	7.36632	7.33985
Alg5	8.03892	7.85798	8.03892	8.04985	7.58496	7.55459	7.65821	6.91886	8.21917	7.91886	7.8009	7.98868	7.44294	7.12928	7.70044	5.97728	7.98868	8.26209	8.08215
Alg6	5.64386	5.93074	6.20945	5.78136	5.90689	5.88264	5.78136	7.02237	5.93074	5.70044	6.26679	6.20945	5.55459	5.9542	5.58496	7.3837	5.83289	5.49185	5.9542
Alg8	6.22882	6.35755	6.61471	6.52356	6.37504	6.14975	5.93074	5.2854	6.50779	6.37504	6.47573	6.42626	6.12928	6	6.14975	5.12928	6.80735	6.72792	6.62936
Alg9	6.79442	7.13955	7.22882	7.25739	7.10852	6.91886	7.02237	6.44294	7.33092	7.39232	7.10852	7.14975	6.88264	6.70044	6.52356	5.12928	7.02237	7.32193	7.08746
Alkbh1	6.84549	7.45943	7.33985	7.33985	7.10852	7.37504	7.05528	8.10852	7.01123	7.18982	6.94251	7.29462	7.87652	7.88874	7.93074	7.29462	7.14975	6.61471	6.91886
Alkbh2	3.70044	3.58496	4.39232	4.45943	3.45943	3.58496	3.90689	6.12928	4.24793	3.45943	4.32193	4.39232	2.80735	2.80735	1.58496	6.80735	4.32193	4.16993	4.75489
Alkbh3	6.64386	7.05528	7.03342	7.34873	7.15987	7.13955	7.2384	6.32193	7	6.84549	6.93074	6.9542	7.07682	7.16993	6.72792	5.88264	6.87036	7.01123	6.89482
Alkbh4	4.24793	4.9542	5.12928	5.16993	4.45943	4	4.90689	5.83289	4.80735	4.75489	4.9542	4.90689	4.64386	4.52356	4.9542	6.26679	4.90689	4.52356	4.80735
Alkbh5	9.01402	9.50779	9.21675	9.26444	9.13955	9.04985	9.18735	9.07146	9.25267	9.20457	9.35975	9.33316	9.25267	9.12412	9.20945	9.68825	9.3015	9.03892	9.31288
Alkbh6	4.58496	5.80735	5.80735	5.85798	5.9542	5.70044	5.2854	6.14975	4.64386	5.32193	5.45943	5.2854	5.78136	5.52356	5.75489	6.98868	4.64386	4.64386	4.80735
Alkbh8	7.71425	7.74819	7.8009	7.56986	7.74147	7.57743	7.66534	7.71425	7.55459	7.77479	7.76155	7.7879	7.70044	7.55459	7.56986	7.53916	7.72792	7.74147	7.75489
Alms1	6.16993	7.30378	7.11894	7.19967	6.89482	7.2854	7.02237	8.08746	6.50779	7.39232	7.36632	7.04439	7.44294	7.50779	7.31288	8.02791	6.49185	6.33985	6.64386
Alox5ap	7.33092	1	0	0	1	1	0	4	4.90689	1	0	1.58496	2	2	2	5.16993	4.24793	5.20945	4.32193
Alpk1	6.49185	5.64386	5.20945	5.78136	5.08746	4.58496	5	3.32193	6.26679	5.12928	4.52356	5.16993	6.94251	6.62936	6.88264	3.32193	5.61471	6.24793	5.61471
Alpk2	4.52356	5.04439	4.80735	5.49185	4.85798	5.08746	5.16993	5.61471	4	4.75489	4.90689	5.24793	5.45943	5.32193	5.45943	7.52356	4.90689	4.32193	4.64386
Alpk3	0	1.58496	4.52356	2	2.32193	2.32193	2.58496	6.45943	0	0	2	2.58496	2.32193	3.58496	3.16993	8.73809	0	0	0
Alpl	1.58496	7.53138	7.24793	7.20945	8.62936	8.13443	8.54303	11.0761	2.32193	4.75489	5	5	8.41363	7.99435	8.20945	12.5127	2.32193	3.90689	2.58496
Als2	7.44294	6.14975	6.22882	6.18982	6.49185	6.70044	6.16993	8.08215	8.04439	7	6.6865	7.02237	7.07682	7.07682	7	8.44294	8	7.93074	7.74819
Als2cl	5.80735	7.56986	7.56986	7.85175	8.92184	8.81378	8.73809	5.16993	5.72792	8.32643	8.23362	8.54303	8	8.15987	8.20457	7.60733	5.61471	5.58496	5.39232
Alx1	6.80735	6.16993	6.16993	6.70044	5.61471	4.9542	5.88264	6.30378	7.24793	6.97728	7.04439	6.94251	6.39232	5.16993	6.30378	1.58496	6.61471	6.88264	6.88264
Alx4	5.93074	5.35755	4.70044	4.9542	3.90689	3.58496	2.80735	4.24793	6.33985	5.24793	4.9542	5.45943	4.24793	2.80735	5.08746	0	6.83289	6.32193	6.85798
Alyref	7.99435	9.08746	9.68475	9.18488	8.94251	9.15482	9.07682	9.34651	8.20945	8.85487	9.02514	8.89482	9.10066	9.17991	9.20701	9.91588	8.51175	8.43045	8.57365
Amacr	6	6.04439	5.70044	5.42626	5.72792	5.52356	5.97728	6.2854	5.85798	5.93074	5.93074	5.90689	4.80735	4.64386	5.08746	6.50779	6.10852	6.33985	5.49185
Ambra1	7.76155	7.90689	7.61471	7.80735	7.99435	8.14466	8.05528	8.51964	7.49185	7.87652	8.01123	7.76818	8.06609	8.04985	7.85798	7.58496	7.78136	8	7.97728
Amd1	9.04985	10.5689	11.0795	10.6221	10.0728	10.3826	10.2808	10.207	9.3966	10.6847	10.6036	10.716	10.585	10.8742	11.0471	9.75154	9.53528	9.03067	9.56605
Amd2	5.20945	5.08746	5.2854	5.90689	4.90689	4.80735	5.49185	5	5.55459	5.20945	6.02237	5.83289	5.39232	5.88264	5.35755	4.16993	4.70044	4.39232	4.90689
Amdhd2	7.10852	6.12928	6.30378	6.16993	4.64386	5.52356	5.04439	7.18982	7.37504	6.62936	6.16993	6.30378	5.12928	4.80735	5.42626	6.10852	7.25739	7.86419	7.30378
Amer1	6.91886	7.6865	7.70044	7.61471	7.62205	6.97728	7.6865	6.90689	7.11894	7.46761	7.13955	7.61471	7.17991	7.20945	7.62205	7.29462	7.31288	7.48382	6.88264
Amfr	9.94398	9.19967	9.13955	9.38586	9.32867	9.2384	9.1472	8.03892	9.90689	9.32867	9.42206	9.50779	9.48784	9.43671	9.29921	5.12928	9.94398	9.74651	9.88722
Amigo1	3.32193	6.6865	6.74147	6.52356	6	6.40939	6.2854	3	3.32193	6.18982	6.50779	6.55459	5.70044	5.52356	6	2	3.32193	2	3.58496
Amigo2	3.90689	2	3.45943	2.80735	4.16993	5.08746	4.24793	1.58496	3.45943	3.32193	1.58496	3.32193	4.70044	5.55459	4.39232	1	4.70044	5.24793	4.32193
Amigo3	4.70044	4.16993	4.39232	3.90689	4.32193	3	4.45943	2.32193	4.32193	3.90689	2.80735	3.16993	4.80735	3.58496	4.52356	2.58496	5.16993	5.20945	5.12928
Ammecr1	8.80735	10.3729	10.1762	10.314	10.446	9.8933	10.314	8.13955	8.81057	9.94837	9.88264	9.94837	9.50779	9.32867	9.7364	8.45943	8.94837	8.78463	8.96578
Ammecr1l	8.9542	9.01402	8.66534	8.90388	8.99152	9.00843	8.78463	8.49985	9.13443	9.02791	8.94251	9.0634	9.12928	9.35975	9.32867	7.94251	9.08481	8.62936	8.97154
Amn1	5.49185	5.2854	5.16993	5.16993	5.24793	5.42626	5.45943	4.90689	5.58496	5.2854	5.67243	5.12928	4.70044	5.12928	4.90689	5.04439	5.88264	5.52356	5.39232
Amot	9.20701	7.30378	6.71425	7.21917	6.06609	6.32193	5.93074	7.08746	9.07146	7.19967	7.10852	7.37504	6.75489	6.24793	6.24793	5.16993	8.78136	9.24793	8.86109
Amotl1	10.2854	9.26209	8.81057	9.22159	9.18488	8.92778	9.10591	9.02514	10.2703	9.68124	9.47371	9.68124	9.18488	9.33762	9.27146	8.49586	10.1737	9.98157	10.1497
Amotl2	10.8711	9.58308	9.33985	9.67066	9.80735	9.8857	9.75822	9.81698	10.8903	10.1699	9.95274	10.0795	10.3955	10.1699	10.2981	9.83763	10.9174	10.6402	10.8903
Ampd2	8.77479	9.0634	9.03342	9.04985	9.11114	9.16742	8.93958	8.62571	8.75154	9.13443	9.03342	9.0607	7.99435	8.224	8.07146	9.00562	8.92184	8.77149	8.84549
Ampd3	6.71425	4.32193	4.39232	4.16993	4.52356	5.80735	5.16993	4.9542	6.24793	4.45943	5.55459	4.58496	3.70044	6.04439	4.45943	7.88874	5.39232	6.58496	5.61471
Amph	3.16993	4.24793	4.75489	4.39232	3.70044	4.32193	3.90689	6.62936	2.32193	3.58496	4.32193	3.90689	5.42626	5.42626	5	6.65821	3.45943	3.70044	1.58496
Amt	3.58496	3.80735	4	2.80735	4.16993	4.80735	4	8.47978	3	3.70044	3.80735	3	3	3.70044	3.16993	9.50184	3.80735	2.80735	3.70044
Amy1	1.58496	6.26679	5.90689	6.32193	6.67243	6.42626	6.33985	4	5.49185	5.35755	5.90689	4.9542	6.53916	6.06609	6.14975	6.02237	4.39232	5.20945	5.97728
Amy2a2	0	6.18982	6.24793	5.97728	5.83289	4.70044	5.64386	0	0	6.02237	6.06609	5.9542	6	5.42626	6	3.70044	0	0	0
Amy2a3	1	6.20945	6.2854	6	5.88264	4.85798	5.70044	1	1	6.06609	6.10852	5.97728	6.08746	5.55459	6.04439	4.16993	1	1	1.58496
Amy2a4	0	6.16993	6.22882	5.93074	5.80735	4.39232	5.55459	0	0	5.97728	6	5.90689	5.93074	5.20945	5.90689	3	0	0	0
Amy2a5	1.58496	6.20945	6.2854	6	5.88264	4.9542	5.72792	2	1.58496	6.06609	6.12928	5.97728	6.10852	5.61471	6.06609	4.24793	1.58496	2.32193	2.32193
Amz2	7.7211	7.81378	7.74819	7.79442	7.62936	7.52356	7.59246	7.39232	7.66534	7.46761	7.57743	7.63662	7.34873	7.63662	7.87652	7.91886	8.05528	7.6865	8.0607
Anapc1	10.4574	10.6996	10.6618	10.6821	10.7322	10.352	10.2981	10.2656	10.8471	10.9758	11.1137	11.0154	10.3208	10.2981	10.1799	9.04985	10.7541	10.8281	10.6821
Anapc10	6.44294	6.30378	6.59991	6.55459	6.64386	6.72792	6.75489	7.37504	6.50779	6.40939	6.67243	6.30378	5.78136	6.14975	6.45943	8.12928	6.65821	6.59991	6.82018
Anapc11	8.0607	7.78136	7.77479	7.6865	7.50779	7.64386	7.6865	8.02791	7.86419	7.3837	7.56224	7.35755	7.6865	7.67243	7.71425	8.44708	8.09276	8.00562	7.96578
Anapc13	6.50779	6.76818	6.64386	6.84549	6.30378	6.08746	6.26679	6.70044	6.33985	6.33985	6.49185	6.14975	6.52356	6.49185	6.16993	6.94251	6.37504	6.89482	6.40939
Anapc15	7.03342	7.24793	7.50779	7.25739	7.04439	6.87036	7.26679	7.74819	7.12928	7.09803	7.14975	7.02237	7.39232	7.31288	7.47573	8.21917	7.05528	7.02237	7.02237
Anapc16	8.07146	7.73471	7.49985	7.6865	7.82018	7.53138	7.81378	7.25739	7.8392	7.63662	7.63662	7.50779	8.07146	7.90689	8.00562	7.32193	7.81378	7.90689	7.90689
Anapc2	9.47371	9.2854	9.03067	9.1472	8.98868	8.73809	8.97154	9.08215	9.43671	9.22159	9.19967	9.10066	8.633	8.7211	8.56986	9.17991	9.33985	9.68124	9.36413
Anapc4	9.19967	8.12928	8.14975	8.42626	8.43879	8.53916	8.64746	8.75822	9.40727	8.54689	8.55459	8.44294	8.21432	7.86419	8.16491	9.00843	9.31967	9.43879	9.32867
Anapc5	10.3826	10.8486	10.8734	10.8305	10.3554	10.4615	10.3826	11.1561	10.6221	10.4126	10.5479	10.6644	10.6644	10.5008	10.6847	9.76155	10.6847	10.585	10.7574
Anapc7	8.17991	8.02791	8.01123	8.03892	7.89482	7.66534	7.9542	8.46761	8.03342	8.12412	7.88874	8.224	7.98299	7.88264	8.11374	7.85175	7.90689	7.98868	8.03892
Angel1	4.16993	5.24793	5.45943	5.39232	5.12928	4.80735	5.20945	5.20945	4.58496	5.35755	5.04439	5.08746	5.12928	3.90689	4.24793	5.12928	4.16993	4.80735	4.45943
Angel2	7.19967	7.70044	7.61471	7.82655	7.6865	7.77479	7.56224	7.2384	7.61471	7.34873	7.56986	7.49185	7.67948	7.67243	7.44294	8.29921	7.49985	7.94837	7.58496
Angpt1	6.85798	6.85798	6.9542	6.87036	6.70044	6.61471	6.85798	6.06609	6.88264	6.89482	6.88264	7.13955	6.88264	7.05528	7.02237	5.2854	6.89482	7.2854	7.02237
Angpt2	6.35755	3.32193	3.80735	3.90689	2.80735	3.16993	3.32193	5.16993	6.35755	3	4.24793	4.24793	4.16993	5.49185	3.90689	2.58496	6.85798	7.61471	6.76818
Angptl1	3.90689	0	0	2.32193	2.32193	2	1.58496	4.70044	4.80735	2.32193	1.58496	2.80735	3.80735	3.16993	3.70044	0	5.12928	6.79442	5.45943
Angptl2	9.18735	6.88264	7.20945	7.13955	7.76155	8.31741	7.70736	7.71425	9.42836	8.02237	8.07146	7.91289	8.55075	8.87652	8.40088	6.14975	9.3837	10.0375	9.44501
Angptl4	6	5.08746	5.88264	5	5	5.93074	5.2854	6.20945	4.80735	4.32193	5.20945	4	6.76818	6.88264	6.26679	3.80735	6.04439	6.44294	5.80735
Ank	9.42206	8.12412	7.98868	7.96578	7.94837	7.9542	8.00562	7.74147	9.69174	7.63662	7.83289	7.74819	8.53916	8.65105	8.66888	4.52356	9.17991	8.84862	9.11374
Ank1	4.80735	1	2	1.58496	2.58496	1	2.58496	2.58496	4.70044	3.70044	3.16993	3.58496	2	2.80735	1	1	5.08746	4.58496	5.12928
Ank2	7.88264	7.96578	8.33985	8.02237	7.9542	8.55075	7.98868	6.35755	7.61471	7.59246	7.7879	7.58496	9.09803	9.31967	9.08215	6.61471	7.65105	7.76155	7.76818
Ank3	6.94251	8.71425	7.98868	8.57365	8.93369	8.2854	8.98584	6.2854	6.85798	9.08746	8.67948	8.84862	8.45533	7.94251	8.38802	7.49185	7.17991	7.86419	7.11894
Ankfy1	9.56415	8.82655	8.93664	9.10329	8.90989	8.98868	8.81057	9.07414	9.43879	9.15735	9.08481	9.24079	8.94544	9.05528	9.02514	8.49185	9.35755	9.64746	9.44915
Ankhd1	9.39017	9.79766	9.78627	9.81698	9.55267	9.68475	9.5411	9.82972	9.45943	9.67596	9.85331	9.54496	10.3276	10.1202	9.97011	10.8154	9.35535	9.80735	9.38802
Ankib1	9.07948	8.94544	8.86419	8.8857	8.93074	8.93074	8.84549	8.0607	9.08746	8.79116	8.92778	8.75489	9.10591	9.03067	9.19476	8.03342	8.94544	8.82655	8.84549
Ankle1	3.58496	6.10852	5.88264	5.70044	4.64386	5	4.9542	6	3.32193	5.67243	5.75489	5.20945	2.58496	2.32193	3.32193	4.80735	4.32193	2.80735	3.16993
Ankle2	7.78136	8.13955	7.96	7.84549	8.06609	7.97154	7.9542	8.07146	8.08746	7.9542	8.20457	7.97728	8.01123	8.12412	7.80735	7.02237	8.00562	7.94837	7.93664
Ankmy2	6.61471	6.2854	6.16993	6.35755	6.30378	5.9542	6.44294	7.56224	7.06609	6.47573	6.32193	6.55459	4.9542	5.04439	5	7.53138	7.03342	6.91886	6.9542
Ankra2	6.49185	6.61471	6.50779	6.62936	6.62936	6.85798	6.67243	6	6.44294	6.39232	6.14975	6.2854	6.24793	6.53916	6.02237	6.78136	6.59991	6.83289	6.67243
Ankrd1	9.29232	3.70044	4.58496	4.24793	3.90689	5.55459	3.90689	6.85798	9.43045	5.58496	5.42626	5.55459	5.24793	6.16993	5.12928	1	9.05799	9.00843	9.25267
Ankrd10	7.15987	8.68299	8.59991	8.46761	8.26679	8.18982	8.14975	8.87036	7.31288	8.0607	8.18488	8.12928	8.43045	8.67243	8.15987	8.10852	7.41785	6.89482	7.43463
Ankrd11	10.3004	10.809	10.809	10.7781	10.978	10.643	10.7013	10.9204	10.2538	10.6847	10.6036	10.5008	11.1555	11.0795	10.9542	10.6847	10.5689	10.1611	10.5008
Ankrd12	8.21432	6.90689	6.91886	6.70044	6.85798	6.59991	7.08746	7.43463	7.82655	6.67243	6.45943	6.76818	7.29462	7.2384	6.88264	8.08746	8.13955	7.84549	8.17991
Ankrd13a	9.58308	9.5411	9.52748	9.53528	9.92926	9.65821	9.83763	9.24793	9.39446	9.55267	9.55842	9.60548	9.70563	9.65105	9.66178	9.83763	9.2384	9.29692	9.35315
Ankrd13b	7.35755	8.74483	8.52356	8.79766	8.44294	8.21432	8.31288	5.97728	7.2854	8.64746	8.42626	8.44294	7.88874	7.87036	7.96578	1.58496	7.08746	6.94251	7.11894
Ankrd13c	7.72792	7.98299	8.01123	7.79442	7.96	8.04439	7.92481	8.01681	8.01123	7.89482	7.84549	7.9542	8.21432	8.3443	8.11374	8.14975	7.63662	7.70736	7.8392
Ankrd16	7.65105	8.14466	8.18488	8.20457	8.25739	7.88874	8.01123	7.32193	7.71425	7.81378	7.36632	7.69349	7.71425	7.7211	7.88264	6.88264	7.59246	7.70736	7.37504
Ankrd17	10.927	10.8154	10.6092	10.927	10.5565	10.6891	10.5078	10.6275	10.8517	10.9593	10.9263	10.8796	11.5118	11.1911	11.1624	11.0861	10.8337	11.0526	10.8525
Ankrd23	4.80735	5.08746	4.32193	5.2854	5.12928	3.16993	4.9542	3.45943	4.16993	4.52356	4.58496	4.24793	4	3.16993	5	3.58496	4.75489	3.80735	2.80735
Ankrd24	4.75489	5.64386	5.12928	5.2854	5.20945	4.90689	4.9542	5.35755	4.58496	4.08746	4.45943	4.64386	6.24793	5.85798	6.06609	7.33092	4.9542	4.39232	4.08746
Ankrd26	6.65821	7.45943	7.27612	7.42626	6.91886	7.44294	7.13955	7.40088	6.76818	7.40088	7.40088	7.3837	6.56986	6.6865	5.88264	8.69697	6.64386	6.70044	6.84549
Ankrd27	8.5812	8.62936	8.66178	8.49586	8.50383	8.36194	8.44708	8.26679	8.59619	8.61471	8.57743	8.55842	8.13443	8.10852	8.09803	8.9629	8.81057	8.62936	8.67948
Ankrd28	9.08746	9.64205	9.75822	9.60548	9.8933	9.65105	9.83131	9.04712	9.25974	9.80735	9.97011	9.76653	10.3587	10.2276	10.3049	9.43045	8.92481	9.43463	8.89785
Ankrd29	2.32193	4.80735	4.90689	4.85798	4.70044	4.32193	4.75489	2.32193	2.58496	5.39232	5	5.24793	4.45943	5.24793	4.16993	0	2.80735	2.58496	1
Ankrd32	7.2384	7.64386	7.81378	7.65105	7.40088	7.25739	7.50779	7.49185	7.33092	7.70044	7.73471	7.69349	7.25739	7.49985	7.26679	7.60733	7.66534	7.16993	7.53916
Ankrd33b	4.24793	3.16993	3.90689	3	5.97728	6.06609	5.75489	2.80735	3.70044	1.58496	3	1.58496	6	6.16993	6.2854	2	4.16993	3.32193	4.08746
Ankrd34a	5.39232	6.52356	6.97728	6.22882	6.74147	6.30378	6.79442	3.16993	5.49185	6.45943	6.35755	5.78136	4.52356	4.75489	5.12928	1	5.24793	5.08746	5.20945
Ankrd35	1	3.58496	4.16993	3.90689	5.16993	5.24793	4.85798	5.83289	2	3	2	3	4	4.08746	3.90689	6.35755	2	2	1
Ankrd37	3	5.24793	4.85798	5.08746	4.08746	3.58496	4.9542	2.32193	2.58496	3.90689	4.32193	4.32193	4.39232	2.32193	3.58496	4.70044	1	1.58496	2.80735
Ankrd39	5	5.2854	5.75489	5.67243	4.58496	4.90689	4.75489	4.32193	4.85798	5.12928	4.70044	5.20945	4.39232	4.80735	3.90689	1.58496	5.32193	5.52356	4.70044
Ankrd40	9.36851	9.11894	9.19722	9.02237	9.04439	8.98584	9.03617	8.64024	9.29232	9.25267	9.18239	9.0607	9.04985	9.19967	9.0607	5.9542	9.28771	9.35535	9.16491
Ankrd42	5.35755	3.90689	3.32193	3.70044	3.80735	3	4	4.08746	5.52356	4.32193	3.90689	4.32193	4.64386	3.90689	3.58496	3	5.52356	5.20945	5.24793
Ankrd44	7.16993	5.12928	5.55459	5.20945	5.08746	4.64386	5.12928	5.35755	7.63662	5.64386	5.55459	5.85798	5.42626	5.80735	5.45943	5.49185	7.10852	6.78136	6.96578
Ankrd45	1	1	1.58496	1.58496	0	2	2	7.09803	1	1.58496	2.32193	1	1	2	1	8.2854	1.58496	0	0
Ankrd46	7.9542	8.47168	8.64386	8.43879	8.30834	8.24317	8.40939	6.98868	7.99435	8.66178	8.59991	8.61839	8.08746	8.22882	8.40088	5.61471	8.12928	8.04985	8.02237
Ankrd49	6.64386	7.46761	7.53916	7.29462	7.2854	7.08746	7.29462	6.37504	6.80735	6.94251	7.03342	7.11894	7	7.33092	7	5.97728	6.82018	6.56986	6.88264
Ankrd50	10.1923	7.85798	7.62936	8.0607	7.9542	7.62205	7.96	8.29921	10.1923	8.224	7.83289	8.35315	9.29692	8.91886	9.03342	6.90689	9.84862	9.64566	9.87652
Ankrd52	10.4378	10.2773	10.062	10.1459	10.0265	9.82972	9.95274	9.37721	10.3531	10.1331	10.1799	10.1911	9.67772	9.7364	9.64205	8.14466	10.1898	9.75822	10.062
Ankrd54	6.20945	7.03342	7.29462	6.83289	7.08746	6.65821	6.96578	6.59991	6.32193	6.85798	7.11894	6.70044	6.10852	5.88264	5.80735	6.32193	6.18982	5.93074	6.10852
Ankrd6	4.45943	6.26679	6.12928	5.93074	7.04439	6.70044	6.96578	5.49185	4.70044	5.72792	5.67243	5.97728	6.61471	6.90689	6.70044	7.19967	4.70044	3.58496	4.64386
Ankrd9	4.90689	5.24793	4.90689	5.04439	5	5.39232	4.70044	5.52356	5.49185	4.85798	5.08746	4.70044	4.75489	5.24793	4.90689	5.78136	5	5.2854	5.52356
Anks1	7.22882	8.04985	7.97728	8.13443	8.11894	7.94837	7.97728	7.76155	7.25739	8.06609	7.87652	7.78136	7.59991	7.66534	7.41785	7.9542	7.44294	7.40088	7.40088
Anks3	6.87036	6.84549	6.94251	6.96578	7.02237	6.70044	7.17991	6.58496	6.97728	6.64386	6.6865	6.56986	6.74147	6.9542	6.94251	6.24793	7.20945	7.09803	7.25739
Anks6	4.90689	4.24793	3.45943	4.64386	4.24793	4.08746	4.16993	3.80735	5.08746	4.9542	5.12928	5.16993	3	3.58496	2.80735	1	6.06609	5.9542	5.55459
Ankzf1	6.50779	7.05528	6.82018	7.11894	6.96578	6.85798	6.89482	6.50779	6.47573	6.40939	6.82018	6.44294	5.55459	5.16993	6.14975	6.61471	6.40939	6.20945	6.22882
Anln	9.04439	10.3869	10.6266	10.5078	9.91289	10.1972	10.0755	10.1396	9.50383	10.5887	10.6083	10.5555	9.86419	9.71253	9.76653	10.3718	9.69523	9.37721	9.76653
Ano1	5.42626	11.3281	11.1855	11.3281	11.5073	11.3281	11.2467	1.58496	6.45943	10.8471	10.8471	10.8719	11.2467	11.115	11.2796	1	4.08746	5.35755	4.52356
Ano10	8.78463	8.03342	7.7211	8.26679	7.49185	7.09803	7.77479	6.39232	8.78463	8.43463	8.32643	8.64024	8.13955	8.15987	8.28077	2.32193	8.49586	8.73132	8.5812
Ano3	8.14975	8.12928	7.88264	8.13955	7.89482	7.73471	7.96578	6.87036	7.98299	8.30834	8.15482	8.224	7.62936	7.3837	7.6865	7.06609	7.58496	7.87036	7.69349
Ano4	1.58496	5.49185	6.30378	5.20945	6.50779	7.03342	6.70044	0	3	5.45943	5.49185	4.9542	6.10852	6.12928	6.22882	2.80735	2.80735	3.32193	0
Ano6	10.4798	9.91886	9.85798	9.87652	9.87652	10.0182	9.81858	9.20457	10.4409	10.0728	10.0835	10.0967	10.0967	10.3674	10.1085	8.83289	10.5216	10.6036	10.4126
Ano8	7.50779	7.21917	6.82018	7.04439	7.07682	6.56986	7.02237	6	7.42626	7.07682	6.91886	7.09803	6.72792	6.55459	6.96578	3.70044	7.40939	7.94251	7.35755
Ano9	0	1	1.58496	0	2.32193	3	3.58496	6.16993	0	0	0	0	2.32193	2.80735	1	7.44294	0	0	0
Anp32a	8.75154	10.2192	10.6202	10.3955	9.65821	9.76653	9.97441	11.0154	8.92184	10.2981	10.2773	10.3095	9.42836	9.62388	9.88417	11.0761	9.13699	8.74819	8.9571
Anp32b	10.0417	11.6271	11.8455	11.5362	11.5878	11.7624	11.5362	11.3298	10.1357	11.4651	11.5362	11.3597	11.0795	11.3597	11.3597	10.4409	10.5488	10.3554	10.4808
Anp32e	8.73132	10.1611	10.4126	10.1724	9.68825	9.81057	9.88722	9.68825	8.77479	10.0182	10.0821	10.0728	9.42626	9.65284	9.72451	9.86728	9.03617	8.56986	9.02791
Anpep	8.16491	4.24793	4.52356	4.58496	3.80735	5.35755	4.32193	6.24793	7.87652	5	5.75489	5.39232	6.40939	6.85798	6.64386	7.42626	7.80735	9.17493	7.8392
Antxr1	10.585	8.88874	8.3966	8.9571	8.15482	8.16491	8.31741	8.83605	10.716	9.85798	9.70736	9.8392	9.05528	9.35535	9.25974	5.61471	10.6221	10.716	10.623
Antxr2	8.92184	6.64386	6.40939	6.49185	6.33985	6	6.32193	6.65821	8.84862	7.37504	7.19967	7.53138	7.16993	6.71425	7.08746	2.58496	8.37069	8.66534	8.40088
Anxa1	12.368	11.5118	10.96	11.7678	11.9876	11.7678	12.368	10.2276	12.368	12.1662	11.9189	12.1662	11.5387	10.8948	11.0861	7.18982	12.2476	12.368	12.368
Anxa10	0	7.11894	6.49185	7.35755	6.24793	4.45943	6.59991	0	3.45943	7.63662	7.32193	7.64386	3.70044	5.80735	5.58496	5.55459	0	4.32193	0
Anxa11	8.01123	7.70044	7.49985	7.91289	8.3966	8.66534	8.38802	8.29462	8.01681	8.35315	8.18488	8.27612	8.65105	8.78463	8.55459	9.70563	7.93074	7.94837	7.88264
Anxa2	11.9155	12.5184	12.5184	12.6528	12.5184	12.5184	12.8263	10.8933	12.5184	13.0002	13.0002	13.0002	12.1636	12.0698	12.2458	6.94251	12.2458	12.365	12.365
Anxa3	10.6064	8.55075	8.06609	8.92778	9.18982	9.56224	9.24793	8.41363	10.6064	10.0861	9.87958	10.1836	8.90989	8.93074	8.77479	5.08746	10.0861	10.2119	10.1497
Anxa4	9.12153	7.50779	7.27612	7.40088	7.10852	7.41785	7.29462	7.91289	9.10329	8.03892	8.00562	8.07682	8.04439	8.13443	8.09276	7.93664	8.7879	9.13955	8.96867
Anxa5	12.6506	12.0678	12.2441	12.2441	11.2479	11.0471	11.4067	10.4808	12.3628	12.5157	12.5157	12.5157	11.4645	11.3597	11.4645	7.70736	12.5157	12.5157	12.5157
Anxa6	11.2825	10.8114	10.5517	10.8321	10.4828	10.4263	10.6055	10.0848	11.3614	10.9233	10.8114	10.8765	10.8765	10.8114	10.703	9.18982	11.1886	11.1592	11.1215
Anxa7	9.57175	9.71081	9.71081	9.82177	10.1497	10.058	10.1836	9.47573	9.60363	9.85175	9.84235	9.67596	9.81538	9.63118	9.79442	9.68124	9.30834	9.67419	9.41363
Anxa8	8.39232	10.8289	10.4388	10.9766	11.2467	11.115	11.3587	6.75489	8.37938	11.2796	11.0775	11.1855	10.4788	10.1447	10.3955	6.44294	7.79442	8.74819	7.85798
Aoah	5.70044	7.74147	8.06609	7.56224	7.99435	8.96867	8.25267	7	3.90689	7.08746	7.20945	6.93074	7.41785	8.01681	7.5157	7.3837	2.32193	2.80735	3
Aoc2	3.45943	5.12928	5.08746	4.32193	5.04439	4.52356	4.80735	2.32193	3.32193	3.90689	3.58496	4.75489	6.16993	5.64386	6.30378	7.87652	3.16993	2	3.32193
Aoc3	2.58496	1	1	0	1.58496	1	1.58496	2.32193	3.45943	1	0	1	3.58496	3.90689	4.16993	6.16993	4.70044	5.39232	4.45943
Aox1	5	5.88264	5.88264	5.45943	5.93074	6.02237	5.55459	2.58496	4.90689	6.12928	6.10852	6.10852	5.78136	6.39232	6.22882	4.16993	4	4.90689	4.32193
Aox3	2	2	2.58496	3.32193	2.32193	3.16993	2	5.55459	2.32193	2.32193	1.58496	1	2.80735	4	3.16993	6.50779	1.58496	2.58496	2
Ap1ar	7.86419	8.82655	8.92184	8.85487	8.69349	8.51175	8.61471	7.87652	8.03342	8.41785	8.48382	8.48784	8.32643	8.12412	8.19476	8.3443	8.11374	7.98299	8.08215
Ap1b1	9.29232	8.92778	8.60733	8.83289	8.91588	8.79116	8.8392	8.89785	9.20701	8.98584	8.89785	8.87652	8.37938	8.07146	8.19476	8.55075	8.9571	8.83289	8.89178
Ap1g1	9.78627	9.71253	9.55267	9.79928	9.78627	9.52356	9.64205	9.90539	9.84549	9.67772	9.72451	9.65105	10.1447	10.0389	10.0808	8.89178	9.64205	9.91588	9.7364
Ap1g2	5.55459	5.93074	5.93074	5.90689	6.14975	6.18982	5.97728	5.85798	4.75489	5.45943	6.12928	6	5.08746	5.16993	5.12928	7.3837	5.2854	5.78136	5.16993
Ap1m1	8.65105	9.21189	9.31515	9.22159	9.01402	9.07146	9.19476	8.47168	8.78463	9.02514	9.03067	8.9571	8.86109	8.82655	8.61102	8.30378	8.65821	8.88264	8.77479
Ap1s1	9.25739	8.46352	8.40514	8.60363	8.37069	8.22882	8.40514	8.62205	9.15735	8.85487	8.82655	8.78136	8.07682	8.14975	8.32643	9.05257	9.12412	9.25739	9.2854
Ap1s2	8.85175	9.68475	9.51175	9.52552	9.35975	9.11894	9.20945	8.36632	8.55075	9.65105	9.65821	9.83605	8.37504	8.70044	8.56986	8.46761	8.62571	8.39232	8.49586
Ap1s3	4.45943	7.33092	7.49185	7.22882	7.58496	7.54689	7.65105	8.37938	4.24793	6.6865	6.59991	6.52356	6.06609	6.33985	6.64386	9.4818	4.52356	3.90689	3.70044
Ap2a1	10.0634	9.61471	9.40727	9.5411	9.42417	9.29002	9.39446	9.97441	10.1228	9.77479	9.70563	9.74315	9.14211	8.97441	8.90388	10.062	9.94105	9.94105	10.1241
Ap2a2	10.2408	9.96723	9.77149	9.84235	10.1189	9.783	9.9571	9.81378	10.2854	10.1948	10.3015	10.2562	9.91139	9.74147	9.89178	9.58871	10.2703	10.4009	10.3696
Ap2b1	10.4168	9.79604	9.51767	9.79604	9.93811	9.82972	9.91289	10.0126	10.5275	9.81698	9.91439	9.88111	9.91439	9.633	9.67772	10.6083	10.403	10.6891	10.5736
Ap2m1	10.5459	10.4231	10.4584	10.567	10.1163	10.1911	10.2773	10.5831	10.6211	10.4788	10.5196	10.5459	10.0279	9.91737	10.0182	10.3531	10.6411	10.7004	10.683
Ap2s1	9.29462	8.60363	8.76818	8.86728	8.56224	8.59619	8.64024	8.65105	9.26679	8.82655	8.81698	8.92778	8.44294	8.24793	8.30378	7.5157	9.03617	9.16239	9.03067
Ap3b1	9.35755	9.31967	9.57365	9.35755	9.33092	9.32418	9.45738	9.46761	9.35315	9.11634	9.16993	9.19722	9.30378	9.11374	9.08746	10.3253	9.2854	9.43463	9.46761
Ap3b2	0	1	0	0	1	0	0	6.30378	1	1	0	1.58496	0	0	0	9.81698	0	1	1
Ap3d1	10.4231	9.53528	9.24793	9.46761	9.43879	9.31515	9.41363	10.1799	10.4574	9.53333	9.51175	9.67066	9.46352	9.37287	9.3837	9.64386	10.4979	10.4231	10.3955
Ap3m1	9.60548	9.1472	9.24317	9.30606	9.43463	9.35975	9.54496	8.98299	9.51175	9.67066	9.44087	9.45943	8.77149	8.71768	9.17742	7.70044	9.50581	9.51175	9.60177
Ap3m2	6.32193	4.9542	4.39232	4.90689	4.45943	4.52356	5.35755	6	6.14975	5.12928	5	5	4.58496	3.70044	4.45943	4.24793	6.30378	5.85798	6.32193
Ap3s1	9.56605	8.8857	8.69349	8.81698	8.77149	8.73809	8.93074	8.59991	8.81378	9.01402	8.60363	9.15987	8.45943	8.81378	8.68299	8.21917	9.25974	8.93958	9.31741
Ap3s2	7.88264	8.07682	8.21917	8.17493	8.25267	8.07682	8.16993	7.67243	7.83289	8.08746	7.90689	7.92481	7.99435	7.62936	7.86419	7.05528	7.40088	7.7879	7.60733
Ap4b1	6.35755	6.82018	7.06609	6.6865	6.89482	6.80735	7.03342	6.24793	6.91886	6.72792	6.80735	6.91886	6.55459	6.20945	6.02237	6.67243	6.84549	6.58496	7.01123
Ap4e1	6.65821	6.91886	6.90689	6.49185	6.64386	6.52356	6.53916	6.83289	6.33985	6.78136	6.47573	6.24793	6.52356	6.49185	6.35755	7.14975	6.55459	6.35755	6.30378
Ap4m1	6.10852	6.52356	6.61471	6.35755	6.2854	6.30378	6.45943	7.32193	6.10852	6.06609	6.35755	6.64386	6.08746	6.49185	6.20945	6.33985	6.24793	6.08746	5.80735
Ap4s1	4.52356	4.9542	5.45943	5	5.49185	5.20945	5.45943	4.32193	4.75489	4.80735	5.52356	5.04439	5.12928	5.24793	5.2854	4.16993	4.85798	5.12928	4.75489
Ap5b1	5.20945	5.2854	5.35755	4.90689	4.80735	4.85798	4.75489	4.52356	5.08746	5	4.90689	5.24793	4.08746	4.24793	4.58496	2.80735	4.58496	5	4.70044
Ap5m1	7.36632	7.48382	7.56986	7.59246	7.53138	7.37504	7.61471	7.36632	7.59246	7.39232	7.5157	7.50779	7.70736	7.67243	7.62205	7.69349	7.35755	7.26679	7.3837
Ap5s1	5.61471	5.78136	5.83289	5.75489	5.58496	5.93074	6.24793	5.08746	5.70044	5.88264	5.97728	5.88264	4.39232	3.58496	3.70044	3.16993	5.49185	5.93074	5.61471
Ap5z1	7.04439	6.85798	6.61471	6.79442	6.37504	6.12928	6.14975	7.20945	6.59991	6.71425	6.71425	6.37504	6	5.24793	5.08746	7.85175	6.80735	6.64386	6.6865
Apaf1	8.78463	7.63662	7.16993	7.91289	7.89482	7.64386	7.7211	8.2854	8.77149	8.37938	8.04985	8.20457	7.45121	7.12928	7.25739	9.86264	8.61471	8.66888	8.7211
Apba1	5.24793	5.16993	5.45943	5.24793	5.55459	4.85798	5.35755	3.70044	5.12928	5.04439	5.12928	4.58496	5.12928	4.16993	5.39232	1.58496	5.85798	6.80735	5.88264
Apba2	0	3.90689	4.70044	4.32193	3.90689	5.04439	4.9542	1	1.58496	4	3.80735	3.80735	4.80735	5.32193	4.75489	0	0	1	0
Apba3	7.27612	7.49185	7.08746	7.46761	7.30378	7.30378	7.29462	7.20945	7.48382	7.11894	7.27612	7.41785	7.13955	6.91886	6.79442	7	7.52356	7.49985	7.54689
Apbb1	6.45943	5.93074	5.75489	5.49185	5.93074	5.45943	5.85798	6.71425	6.64386	6.26679	6.08746	6.08746	5.88264	5.93074	5.83289	7.02237	6.45943	7.03342	6.58496
Apbb1ip	8.6865	7.36632	7.46761	7.50779	7.09803	7.46761	7.05528	6.79442	8.24793	7.48382	7.59246	7.59246	6.89482	7.11894	6.82018	1	8.47168	8.69	8.57743
Apbb2	9.62753	6.79442	6.18982	6.67243	6.98868	6.45943	6.42626	8.09803	9.61839	7.40939	7.03342	7.30378	7.07682	7.05528	7.13955	7.48382	9.36851	9.40939	9.45327
Apc	9.36632	9.67772	9.54496	9.62205	9.78463	9.72281	9.49386	10.1523	9.32193	9.59991	9.5411	9.61471	9.70563	9.78463	9.60548	10.7607	9.41574	9.04166	9.43879
Apc2	5.20945	1.58496	1.58496	1.58496	3	1	1.58496	2.58496	5.16993	3.45943	0	3.32193	3.90689	3.32193	3.45943	2.80735	4.64386	4	4.39232
Apcdd1	6.24793	7.91886	8.20945	7.85175	9.77149	9.93517	9.5812	6.88264	6.65821	7.01123	7.06609	6.93074	9.16993	9.22159	9.08215	7.56224	7.26679	6.93074	7.17991
Apeh	8.04439	8.37504	8.60733	8.47978	8.3837	8.25739	8.64024	8.07146	8.16491	8.49586	8.61839	8.47168	7.91289	7.63662	7.72792	8.5157	8.11374	8.24317	8.04439
Apex1	8.08215	9.16742	9.47573	9.23362	8.89785	9.21189	9.22882	9.83131	8.3443	9.29002	9.39874	9.40727	8.54689	8.59991	8.54303	9.2854	8.16491	8.47168	8.34873
Apex2	6.55459	6.67243	6.89482	6.75489	6.75489	6.79442	6.10852	6.76818	6.52356	6.55459	6.44294	6.35755	6.45943	6.79442	6.55459	6.87036	6.53916	6.78136	6.56986
Aph1a	9.31515	8.7211	8.89178	8.8392	8.82337	8.96867	8.9542	8.58496	9.36413	9.01681	8.94251	9.11894	8.79116	8.93369	8.75154	8.12412	9.09803	9.14975	9.29462
Aph1b	7.02237	5.45943	5.42626	5.88264	5.64386	5.35755	5.2854	5.16993	6.76818	6.35755	6.22882	6.35755	5.70044	5.70044	5.08746	4.9542	6.26679	6.62936	6.06609
Api5	9.37287	10.102	10.314	10.1662	10.128	10.102	10.1662	9.91289	9.41996	10.1396	10.2276	10.0875	9.94837	10.0688	10.2432	9.01681	9.46964	9.44501	9.633
Apip	5.97728	5.24793	5.64386	5.61471	5.55459	4.9542	5.55459	5.93074	6.12928	5.35755	5.52356	5.20945	5.39232	5.20945	5.2854	5.49185	5.78136	5.9542	6.30378
Apitd1	3.80735	5.35755	5.04439	5.16993	3.80735	4.45943	4.16993	6.06609	4.24793	5.49185	5.55459	4.9542	4.24793	4.24793	3.45943	4.16993	4.45943	3.70044	5.16993
Aplf	6.06609	5.80735	5.55459	5.97728	5.88264	5.90689	5.75489	6.26679	6.04439	5.97728	5.88264	5.70044	5.04439	4.9542	5.32193	6.59991	5.75489	6.22882	5.88264
Aplp1	7.84549	5.39232	4.85798	5.67243	6.35755	5.45943	6.58496	7.32193	7.42626	5.49185	5.16993	5.58496	6.20945	5.12928	6.08746	8.69697	7.62205	6.98868	7.09803
Aplp2	10.9241	10.4273	10.4147	10.4019	10.5255	10.3707	10.4273	10.5527	10.7381	10.2562	10.1636	10.2252	10.7177	10.444	10.4019	11.0505	10.851	10.7814	10.7039
Apmap	6.30378	6.53916	6.9542	6.96578	6.93074	7.27612	6.96578	6	6.42626	6.50779	6.56986	6.67243	7.18982	7	7.12928	6.42626	6.79442	6.52356	6.64386
Apoa1bp	7.85798	7.65105	7.73471	7.59991	7.41785	7.74147	7.40088	7.59991	7.7879	7.55459	7.31288	7.73471	7.94837	7.97154	8.00562	6.78136	7.79442	8.08215	7.89482
Apobec1	7.65105	5.49185	6.42626	5.93074	6.39232	7.97154	6.47573	4.24793	5.58496	5.85798	6.39232	5.61471	6.26679	7.40088	5.61471	6.83289	4.90689	5.08746	4.64386
Apobec3	7.98299	8.45533	8.51175	8.42626	8.16491	8.27612	8.02237	9.07146	8.07146	8.66534	8.68299	8.71425	7.69349	7.7211	7.72792	8.78136	8.04439	8.20457	8.06609
Apobr	7.02237	2.58496	2.32193	1.58496	2.80735	2.58496	3	5.20945	6.37504	2.80735	2.32193	2.32193	5.72792	6.14975	6.02237	6.20945	7.04439	4.52356	6.49185
Apoc1	0	0	0	0	0	1	1	5.58496	0	0	0	0	0	0	0	6.61471	0	1.58496	0
Apod	4.75489	7.93664	8.27612	8.11374	6.75489	7.47573	7.10852	6.24793	4.70044	7.53916	8.00562	7.59246	8.83289	8.91289	8.82655	6.40939	4.9542	6.45943	5.08746
Apoe	9.38586	4.75489	4.9542	5.12928	6.44294	8.48382	6.35755	10.0728	7.76818	4.85798	4.80735	4.85798	7.71425	8.13443	7.5157	10.268	7.52356	8.65464	7.65105
Apol9a	3.90689	1	4.45943	2	1.58496	4.16993	2.32193	1.58496	3.16993	0	2.32193	0	2	3.16993	0	0	4.24793	4.85798	5.08746
Apol9b	2.32193	0	2.80735	0	0	2.32193	0	0	1	0	1	0	0	0	0	0	2.80735	3.16993	2.80735
Apoo	4.9542	6.20945	5.80735	6.22882	6.04439	6.35755	6.30378	5.35755	5.67243	6.08746	5.83289	6.42626	6.16993	5.35755	5.42626	5.24793	6.32193	5.35755	5.90689
Apool	7.30378	7.32193	7.48382	7.35755	7.21917	7.20945	7.25739	7.17991	7.7211	7.50779	7.60733	7.43463	7.45943	7.42626	7.42626	7.33092	7.57743	7.74147	7.39232
Apoo-ps	5.04439	4	5.64386	4.39232	4.9542	4.08746	4.52356	5.04439	4.08746	5.12928	5.16993	4.16993	1	4.80735	3.58496	2.80735	2.80735	1.58496	3.58496
Apopt1	6.35755	7.2854	7.17991	7.02237	6.88264	7.02237	7.02237	6.61471	6.91886	6.96578	7.29462	7.04439	7.02237	6.91886	7.16993	5.16993	6.65821	6.58496	6.97728
App	12.6535	10.9578	10.668	10.9958	10.8941	10.7177	10.8122	10.6257	12.1643	11.5377	11.2831	11.5377	11.2204	10.9578	10.9801	6.35755	12.1643	11.9862	12.1643
Appbp2	8.81378	8.98868	8.96578	8.89178	8.75154	8.92481	8.65821	9.64205	8.98014	8.98014	8.98299	8.94544	9.32867	9.27146	9.25739	10.1396	8.9629	9.04985	8.79766
Appl1	8.97154	8.89178	9.0607	9.00282	9.09011	9.08481	9.13699	8.90087	9.06609	8.89178	8.93369	8.89482	9.20457	9.2384	9.3015	9.27612	9.09011	9.13186	9.19476
Appl2	7.72792	6.76818	6.84549	6.72792	7.10852	7.04439	7.11894	6.52356	7.29462	6.87036	6.33985	6.89482	7.65821	7.97154	7.81378	8.35755	6.85798	7.59991	6.72792
Aprt	8.69	9.07948	9.45943	9.39017	8.96	9.1267	9.31741	8.87652	8.79766	9.1472	9.25974	9.22882	8.9629	8.79766	8.92184	9.42206	8.69697	8.92481	8.7879
Aptx	6.44294	6.35755	6.67243	6.62936	6.70044	6.10852	6.65821	5.9542	6.64386	6.39232	6.08746	6.22882	6.2854	6.64386	6.70044	6.10852	6.58496	6.62936	6.85798
Aqp1	5.61471	6.20945	6.22882	5.9542	6.44294	7.31288	6.71425	2.58496	6.82018	8.10329	8.36194	8.27612	6.56986	7.55459	6.67243	0	5.42626	8.20457	5.58496
Aqp3	0	6.2854	6.02237	5.90689	8.32643	8.3443	8.01123	7.42626	1	4.80735	4.45943	3.90689	7.34873	7.04439	7.61471	9.50383	0	1	0
Aqp5	5.61471	6.32193	7.04439	6.89482	6.62936	7.14975	6.49185	3.58496	6.02237	7.81378	8.62571	8.11894	6.30378	6.62936	5.93074	2.32193	5.88264	7.11894	6.35755
Aqr	8.57743	9.81538	9.82972	9.83605	9.80574	9.94837	9.7211	9.85331	8.90087	9.76653	9.79604	9.58308	9.65105	9.36632	9.39232	10.3869	8.93074	8.96867	8.71081
Ar	7.25739	5.83289	6.02237	6.49185	6	6.18982	5.85798	6.42626	7.40088	6.70044	6.58496	6.64386	5.90689	6.39232	6.39232	3.80735	7.11894	7.45121	7.25739
Araf	8.42626	8.42626	8.12412	8.31741	8.56986	8.47573	8.49985	7.94251	8.01123	8.17991	7.97728	8.00562	8.08215	7.93664	7.99435	7.41785	7.88874	7.85798	7.98299
Arap1	9.33092	9.70563	9.51767	9.61471	9.82496	9.64205	9.65105	8.50779	8.96867	9.51767	9.41996	9.59991	9.67066	9.55075	9.69523	7.52356	9.43879	9.79766	9.55842
Arap2	7.76155	8.43045	8.40939	8.58871	8.71768	8.69349	8.82018	7.48382	7.84549	8.32643	8.15987	8.08746	8.69697	8.58871	8.6865	8.12928	7.48382	7.39232	7.56986
Arap3	7.06609	0	0	0	0	2.32193	1	2.58496	5.08746	1.58496	1	2.32193	1	1	1	1.58496	4.58496	5.20945	4.32193
Arc	4	3	3.90689	3.70044	5.55459	5.90689	5.2854	6.10852	4.45943	2.80735	3.16993	3.16993	8.72451	8.77808	8.66178	8.34873	4.52356	5.12928	4.75489
Arcn1	10.8948	10.5265	10.446	10.6092	10.5887	10.4157	10.6891	10.5887	11.0526	10.5736	10.5887	10.6475	10.6698	10.8517	10.9593	10.7185	11.1904	11.1904	11.1618
Arel1	8.27612	8.02791	7.8392	7.86419	8.20945	8.19476	8.05528	7.46761	8.30378	7.74819	7.7879	7.8392	7.86419	7.56224	7.70044	7.67948	8.36194	8.27612	8.07682
Arf1	10.9211	10.8486	10.9944	11.0795	11.3298	11.2808	11.3298	10.6847	11.0795	10.8734	11.0471	10.978	11.2808	11.1874	11.1867	10.3542	10.978	11.1176	11.0175
Arf2	8.82655	7.07682	6.76818	7.22882	7	7.2854	7.17991	7.42626	8.84549	7.34873	7.42626	7.53138	7.63662	7.81378	7.76155	6.71425	8.43879	8.83289	8.53916
Arf3	9.91737	9.67066	9.39017	9.65105	9.72451	9.67772	9.75154	9.59246	9.9629	9.75822	9.60177	9.79928	9.82655	9.86573	9.95274	8.87344	9.72451	9.49386	9.64205
Arf4	11.7026	10.6092	10.3587	10.6698	10.7616	10.7616	10.7846	10.2597	11.5925	10.6891	10.7056	10.7185	10.7616	10.8337	10.6698	9.68475	11.849	11.6303	11.9189
Arf5	8.57743	8.90689	9.01402	8.86728	8.46352	8.65105	8.7879	8.35755	8.67948	8.44708	8.55842	8.3443	8.82655	8.75822	8.75154	8.93958	8.82972	8.94251	8.93958
Arf6	9.63844	9.76321	9.82177	9.49185	9.53722	9.80252	9.67596	9.49985	9.48985	9.5157	9.56986	9.56224	10.021	10.1636	10.0098	8.9542	9.78136	9.64746	9.80252
Arfgap1	9.24793	8.55075	8.40939	8.47978	8.56986	8.50779	8.48382	8.52356	9.31741	8.51175	8.30834	8.35755	8.6865	8.72451	8.66888	7.11894	9.26679	9.41996	9.2384
Arfgap2	8.13443	8.86109	9.00282	8.87036	8.92778	9.03342	8.93958	8.19476	8.26209	8.57743	8.74147	8.66178	8.8009	8.8392	8.72792	7.21917	8.35315	8.48784	8.25267
Arfgap3	8.72451	5.55459	5.9542	5.90689	6.18982	5.97728	6.2854	7.19967	8.59246	6.18982	6.45943	6.40939	6.9542	6.12928	7.13955	7.12928	8.5812	8.93958	8.5812
Arfgef1	9.48583	10.0607	9.91439	9.80735	10.1033	10.0688	9.99718	9.00843	9.71253	9.79604	9.83763	9.74987	9.75656	9.8933	9.90238	8.99152	9.61471	9.70563	9.41574
Arfgef2	9.26679	8.43045	8.27146	8.2384	8.57743	8.35315	8.50779	8.92481	9.22882	8.7211	8.69349	8.73471	8.2854	8.04985	8.24317	9.63118	9.16239	9.18982	9.11114
Arfip1	9.18982	7.80735	7.74147	7.94837	7.7879	8.19476	8.07146	7.6865	9.21189	7.97728	7.99435	7.98299	8.09276	7.88264	8.15987	7.74147	9.08215	8.79442	8.96
Arfip2	8.44708	8.67243	8.82972	8.89482	8.89482	8.77479	8.94837	7.91289	8.40088	8.65464	8.59619	8.71081	8.57365	8.26209	8.60733	8.55075	8.46761	8.25267	8.45121
Arfrp1	7.04439	7.88264	7.88874	7.67948	7.8392	7.90689	7.86419	6.85798	7.25739	7.74147	7.6865	7.58496	7.66534	7.76155	7.71425	6.62936	7.2384	6.71425	7.16993
Arglu1	8.27612	9.01959	8.97441	8.87036	9.06878	9.11114	9.00562	8.83289	8.24793	8.57743	8.633	8.59246	8.75489	8.96	9.03892	8.44708	8.24317	8.2384	8.31741
Arhgap1	10.0941	9.01402	8.98299	9.09276	9.45121	9.2384	9.26209	9.46761	10.0168	9.06878	9.03067	9.12412	9.14466	9.09011	9.26209	9.00843	10.0526	10.0941	10.0168
Arhgap10	7.78136	7.31288	7.82018	7.05528	7.06609	7.84549	7.10852	6.35755	7.61471	7.05528	7.48382	7.16993	6.70044	7.2854	6.88264	4.90689	8.14466	8.38802	8.00562
Arhgap11a	7.88264	8.10329	8.16491	8.14975	7.30378	7.59991	7.19967	8.53916	7.91886	8.35315	8.40088	8.24317	7.2854	7.60733	7.29462	8.05528	8.09276	7.33985	7.94837
Arhgap12	7.57743	7.30378	7.22882	7.32193	7.46761	7.45943	7.7211	7.76155	7.57743	7.46761	7.21917	7.52356	7.05528	7.16993	7.25739	8.10329	7.48382	7.09803	7.40088
Arhgap15	5.97728	1	1	1	1	1	1.58496	1	1	1	1	1	1.58496	5.75489	1	1	1.58496	5.16993	1.58496
Arhgap17	8.29462	8.08746	7.96578	8.17991	8.12412	7.83289	8.04439	8.7039	8.3966	8.15987	8.22882	8.02791	8.49185	8.43463	8.39232	9.13955	8.29462	8.56605	8.10852
Arhgap18	6.06609	5.9542	6.24793	5.97728	6.32193	6.2854	6.42626	3.45943	6.35755	6.14975	6.35755	6.12928	6.30378	6.06609	6.44294	5.45943	5.64386	5.90689	5.75489
Arhgap19	6.72792	7.88264	8.13955	7.80735	6.59991	6.98868	6.59991	8.53528	6.64386	7.52356	7.72792	7.72792	6.32193	6.22882	6.62936	8.48382	6.6865	6.40939	6.85798
Arhgap20	4.9542	3.90689	3.45943	4.32193	3.58496	3	3.58496	4.08746	5	4.52356	4.24793	4.52356	4.16993	3.70044	4.45943	1	5.61471	5.70044	5.39232
Arhgap21	9.12412	9.47776	9.35975	9.51767	9.36632	9.34207	9.0634	9.37287	9.29692	9.33539	9.30606	9.32643	9.8933	9.61471	9.53916	9.78627	9.20945	9.42626	9.24317
Arhgap22	5.39232	2.58496	2.32193	3.32193	2.32193	2.58496	1.58496	2	5.45943	4.24793	4.24793	3.90689	2	3	2.58496	2	4.80735	5.16993	3.58496
Arhgap23	9.69523	8.76155	8.42206	8.84235	9.12412	9.06878	8.93958	8.42206	9.57554	9.26679	9.19722	9.29002	9.06609	9.25503	9.11374	8.84862	9.35755	9.43045	9.42836
Arhgap24	7.43463	4.64386	4.58496	5.08746	4.80735	3.90689	4.24793	5.39232	7.09803	5.58496	5.39232	5.08746	5.80735	4.9542	5.58496	2.80735	6.71425	7.05528	7.06609
Arhgap26	4.16993	5.45943	6.50779	5.45943	6.55459	6.91886	6.64386	3.90689	3.70044	4.58496	5.39232	4.85798	6.6865	7.02237	6.74147	3.70044	3.70044	4.16993	4.58496
Arhgap27	5.16993	6.35755	6.52356	6.56986	7.31288	8.11894	7.06609	2.32193	4.75489	6.45943	7.13955	6.56986	6.16993	7.10852	6.44294	6.87036	2.80735	4	3.90689
Arhgap28	7.70044	6.56986	6.35755	6.47573	6.24793	5.90689	6.2854	6.90689	8.03342	6.90689	6.84549	7.02237	5.90689	5.16993	5.58496	6.20945	8.23362	8.43045	8.22882
Arhgap29	9.98584	8.5157	8.52356	8.66178	8.15987	7.9542	8.32643	8.68299	10.2597	8.42206	8.50779	8.43045	8.96867	8.84549	8.86109	7.83289	10.1762	9.91439	10.0674
Arhgap30	7.54689	1	1	0	1	0	1	6.35755	5.24793	1	0	1	0	0	0	7.48382	4.45943	4.58496	4.16993
Arhgap31	9.48784	7.10852	7.45121	7.16993	6.85798	7.26679	6.83289	8.29921	9.42626	7.77479	7.72792	7.81378	7.43463	8.00562	7.62936	2	9.91886	10.0728	9.90689
Arhgap32	6.91886	6.61471	6.18982	6.83289	6.33985	6.24793	6.18982	8.33985	6.83289	6.79442	6.87036	6.91886	6.76818	6.80735	6.80735	9.11374	7.07682	7.33985	7.03342
Arhgap33	3.90689	5.75489	5.32193	4.70044	4.58496	4.45943	4	3.45943	4.58496	4.24793	4.58496	4	3.80735	4.52356	3.90689	3.16993	5.78136	4.70044	5.83289
Arhgap35	9.92035	9.83289	9.72792	9.77972	9.92035	9.89633	9.8009	9.87652	10.0647	10.0647	9.96578	10.0553	10.1472	10.1724	10.0553	9.67948	9.99152	9.84862	10.0182
Arhgap36	3.58496	8.78463	9.98299	8.19967	6.96578	7.03342	7.17991	1.58496	4.80735	5.97728	7.33985	5.97728	8.54689	9.08215	8.75154	1.58496	2.32193	2.80735	2
Arhgap39	6.42626	7.64386	7.8392	7.59246	7.46761	7.2384	7.08746	7.14975	6.16993	7.16993	7.29462	7.03342	6.55459	7.07682	6.52356	6.94251	6.39232	6.06609	6.40939
Arhgap4	5.58496	3	3.45943	3.32193	2.58496	4	3.70044	3.80735	4.16993	3	3.16993	1	3.58496	4.16993	3.16993	4.58496	3.80735	2.80735	1.58496
Arhgap42	8.15987	8.0607	7.58496	8.02791	7.3837	7.46761	7.43463	7.19967	8.14466	8.03342	7.91886	8.00562	7.84549	8.24317	8.10852	7.69349	8.37504	8.224	8.43463
Arhgap44	6.61471	6.82018	5.97728	6.72792	6.61471	5.93074	6.33985	6.61471	6.49185	6.65821	6.33985	6.70044	6.39232	5.64386	6.52356	6.78136	6.56986	6.45943	6.52356
Arhgap5	9.04166	8.80735	8.90989	8.84549	8.82337	8.7879	8.90989	9.26913	8.98584	9.03342	8.97154	8.96578	8.54303	8.91588	8.82655	8.84549	9.31741	8.80735	9.28771
Arhgap6	7.25739	6.20945	5.64386	6.39232	5.9542	6.22882	6.52356	6.40939	7.24793	6.64386	6.75489	6.71425	6.6865	6.71425	6.30378	5.55459	7.05528	7.45943	7.2854
Arhgap8	2.32193	2	1	1.58496	1	2.32193	1	5.12928	3.16993	2	2.32193	2.58496	2.80735	4	2.80735	6.83289	3.32193	2.58496	2.80735
Arhgap9	4	0	0	0	0	0	0	3.16993	1.58496	0	0	0	0	0	0	5.85798	1.58496	0	1
Arhgdia	11.2808	11.2479	11.1867	11.1867	11.3298	11.2808	11.2479	11.2479	11.2808	11.3597	11.2808	11.2808	10.9944	10.9944	10.9542	11.218	11.2479	11.3298	11.2808
Arhgdib	10.1935	6.10852	6.64386	6.44294	5.64386	6.18982	5.97728	8.12412	9.88722	7.57743	7.98868	7.61471	6.42626	7.18982	6.56986	6.26679	9.60363	10.3826	9.68825
Arhgdig	4.24793	5.16993	4.58496	4.70044	4.9542	4.45943	5.16993	2.32193	4.16993	4.80735	4.16993	4.9542	4.39232	3.32193	3.90689	5.35755	3.70044	2.80735	3
Arhgef1	9.42417	9.59246	9.47776	9.56605	9.77479	9.7879	9.55075	9.04712	9.37938	9.60548	9.55267	9.54496	9.33985	9.36413	9.22159	7.07682	9.23362	9.41996	9.31515
Arhgef10	8.30834	6.75489	6.53916	6.59991	6.33985	6.32193	6.47573	6.12928	8.21917	7.26679	7.16993	7.13955	7.67948	7.78136	7.62936	6.06609	8.21432	8.55459	8.11374
Arhgef10l	7.02237	5	6.72792	5.67243	6.70044	7.98868	6.52356	6.30378	7.31288	6.10852	7.03342	6.22882	6.9542	8.24317	6.65821	8.09803	6.89482	7.76155	6.84549
Arhgef11	8.67948	7.84549	7.72792	7.9542	7.90689	7.87652	7.59991	8.04985	8.55075	8.13443	8.12928	8.26679	8.09276	7.96	7.7211	8.07682	8.7211	8.66178	8.73132
Arhgef12	9.70563	10.7607	10.2726	10.6266	10.3276	10.1408	10.0674	8.95128	9.66888	10.314	10.2912	10.3276	10.7398	10.8948	10.6083	9.0954	9.67066	9.58308	9.45121
Arhgef17	10.1898	9.22882	8.92481	9.37938	9.10066	8.87036	8.89178	9.10852	10.2204	9.71253	9.67066	9.68475	9.40514	9.42417	9.44501	7.7879	10.1699	10.1331	10.1586
Arhgef18	8.33539	8.48784	8.29462	8.29462	8.93369	9.0634	8.89482	9.13443	8.49185	8.33539	8.3443	8.09803	8.00562	8.02237	7.82018	8.82655	8.06609	7.83289	8.07146
Arhgef19	5.83289	3.70044	2.80735	4.08746	4.75489	4.24793	4.64386	4.52356	5.9542	4.64386	4.90689	4.58496	4	4.85798	4.32193	2.32193	5.58496	5.80735	5.16993
Arhgef2	9.7364	8.5812	8.45533	8.53138	8.53138	8.45533	8.52748	8.73471	10.0042	8.6865	8.60733	8.75154	7.04439	7.46761	7.35755	7.71425	10.0941	9.07146	9.97585
Arhgef25	8.94837	8.83289	8.55842	8.82018	8.43463	8.19476	8.57365	7.8392	8.84549	8.83605	8.62571	8.75154	8.24793	8.10852	8.47168	7.24793	9.03342	9.01123	8.92778
Arhgef26	2.58496	5.12928	5.85798	5.12928	5.78136	6.78136	6.26679	6.62936	2.80735	4.75489	5.16993	4.70044	5.39232	6.14975	6.18982	6.78136	3.16993	4.32193	3.80735
Arhgef28	7.84549	6.32193	6.40939	6.47573	6.84549	6.98868	6.87036	4.9542	7.71425	6.65821	6.90689	6.6865	6.74147	6.61471	6.55459	4.24793	7.13955	7.33985	7.24793
Arhgef3	5.32193	7.20945	7.10852	7.40088	8.29462	8.24317	8.17991	6.14975	4.58496	6.26679	6.87036	6.65821	8.49586	8.16491	8.42206	7.67948	4.85798	4.75489	4.9542
Arhgef33	0	6.06609	6.04439	5.64386	4.52356	3.90689	4.85798	0	0	4.58496	4.85798	4.32193	2	2.58496	2.80735	2	0	1	1
Arhgef39	3.58496	5.2854	5.64386	5.55459	4.08746	4	3.90689	6.45943	3.90689	5.58496	5.61471	4.85798	3.70044	4.45943	4	7.08746	4	3.16993	4.16993
Arhgef4	4.45943	5.42626	4.64386	5.58496	5	5.42626	4.80735	4.70044	4.52356	5.42626	5.20945	5.2854	5.42626	5.83289	4.75489	5.16993	4.52356	5.08746	4.16993
Arhgef40	9.87344	8.07146	7.14975	7.93664	7.59246	7.59991	7.60733	9.26679	9.86573	8.45121	8.12928	8.42626	8.34873	8.39232	8.54689	8.64024	10.1228	9.97441	10.1331
Arhgef5	8.92481	7.8009	7.40939	7.72792	8.68299	8.62936	8.45121	6.22882	8.75489	8.62571	8.3443	8.74819	7.66534	8.01123	8.04439	4.90689	7.96	8.07682	7.92481
Arhgef6	6.84549	4.64386	5.08746	4.58496	4	4.32193	3.70044	3.80735	5.97728	4.70044	5.04439	4.9542	5.75489	6.22882	5.9542	4.45943	4.90689	5.78136	5.20945
Arhgef7	8.98868	8.7211	8.58871	8.70736	8.81057	8.62571	8.72451	8.28077	8.75154	8.78136	8.56986	8.76155	8.72451	8.61839	8.74147	8.35755	8.76487	8.69	8.74147
Arhgef9	7.10852	7.13955	6.75489	7.08746	7.15987	7.03342	7.20945	6.35755	7.22882	7.26679	7.13955	7.25739	7.20945	6.98868	7.31288	5.32193	7	7.35755	7.01123
Arid1a	9.58684	10.4808	10.3826	10.3106	10.2819	10.3004	10.0728	10.585	9.67243	10.2082	10.2538	10.1724	10.4126	10.6036	10.268	9.42206	9.71596	9.44708	9.59432
Arid1b	8.5812	8.49586	7.99435	8.51175	8.38802	8.14466	8.10852	7.78136	8.49185	8.37069	8.31741	8.41785	8.56986	8.61102	8.52356	7.87652	8.59246	8.45533	8.57743
Arid2	8.33985	9.3837	9.33316	9.19967	9.44087	9.55842	9.19476	8.71081	8.27612	9.03892	9.3015	8.93664	9.67772	9.7364	9.51767	8.92778	8.45533	8.32643	8.55075
Arid3a	6.37504	6.20945	5.80735	5.85798	5.88264	5.72792	6.12928	6.55459	6.47573	6.22882	6.18982	6.47573	6.62936	6.06609	6.24793	7.46761	6.30378	5.9542	6.44294
Arid3b	5.67243	6.37504	5.85798	6.14975	6.74147	6.9542	6.59991	8.00562	4.80735	5.78136	5.75489	5.61471	5.97728	6.06609	5.35755	8.82655	4.9542	4.39232	4.85798
Arid4a	7.27612	7.15987	6.83289	6.91886	7.02237	6.91886	7.31288	7.72792	7.32193	7.16993	7.25739	7.40088	6.50779	6.39232	6.83289	8.31741	7.12928	7.25739	7
Arid4b	8.56605	8.81378	8.87652	8.89482	9.06878	8.90388	9.03342	8.47168	8.5812	8.76487	8.57365	8.66888	8.87958	8.94544	8.85175	8.55842	8.59991	8.36194	8.6865
Arid5a	5.9542	5.67243	5.20945	5.45943	5.45943	4.58496	5.24793	5.45943	6.10852	6.08746	5.20945	5.83289	7.59246	7.88874	7.3837	4.80735	6.39232	5.72792	5.97728
Arid5b	9.02237	9.75489	9.74147	9.75489	9.80413	10.1007	9.73132	9.15735	8.81057	9.61287	9.80413	9.48382	9.68124	9.79442	9.55651	8.56605	9.09276	8.93074	8.96867
Arih1	10.2597	9.80735	10.1124	9.95855	10.0755	10.0888	9.93811	9.83763	10.3729	9.93811	9.95855	9.97154	10.3729	10.4168	10.3465	10.1762	10.0755	10.2726	10.1762
Arih2	8.67596	8.31741	8.44708	8.59619	8.69349	8.81378	8.50779	9.9571	8.74147	8.43463	8.40514	8.19476	8.91289	8.98299	8.90087	10.1383	8.64746	8.38802	8.66178
Arl1	9.84235	9.19967	9.18239	9.1267	9.3837	9.19967	9.46148	9.08215	9.80413	9.22882	9.05257	9.42836	9.31967	9.36632	9.18239	7.50779	10.1007	9.82814	9.86109
Arl10	4.80735	5.83289	5.90689	5.67243	5.08746	5.20945	4.80735	5.12928	5	5.72792	6.14975	5.64386	3.90689	3.58496	3.70044	3.16993	4.9542	4.70044	5
Arl13b	7.33985	6.91886	7	7.03342	7.02237	6.96578	7.04439	6.71425	7.09803	7.14975	6.91886	7.18982	6.79442	6.87036	6.89482	7.01123	7.29462	7.60733	7.39232
Arl14ep	8.04985	7.58496	7.71425	7.53138	7.61471	7.56224	7.58496	7.80735	8.10329	7.54689	7.46761	7.5157	7.49185	7.65821	7.67243	6.83289	8.51964	7.41785	8.47978
Arl14epl	0	1.58496	2.32193	1.58496	2	2.80735	2	8.26209	0	1	2.32193	2.80735	1.58496	3.16993	0	8.61102	1.58496	2	1.58496
Arl15	5.88264	5.72792	5.75489	5.97728	6.79442	6.84549	6.89482	7.22882	6.10852	6.35755	6.30378	6.39232	6.52356	7.01123	6.50779	8.30834	6.10852	5.75489	6.20945
Arl16	5.93074	5.83289	5.72792	5.58496	5.55459	4.9542	5.39232	4.85798	6.44294	5.83289	5.61471	5.90689	5.2854	4.80735	4.90689	3.32193	6.30378	6	6.44294
Arl2	7.80735	7.27612	7.27612	7.42626	6	6.26679	6.32193	7.02237	7.65105	7.48382	7.25739	7.33092	6.42626	5.85798	6.26679	6.75489	7.7211	7.67243	7.56224
Arl2bp	8.56986	8.96	9.11894	8.96	8.8857	8.86728	8.79766	7.56986	8.62571	8.90689	8.90388	8.98868	8.9571	9.0607	9.05257	8.04985	8.34873	8.45943	8.45121
Arl3	7.31288	7.08746	7.05528	7.12928	6.67243	6.40939	6.88264	6.64386	7.42626	6.88264	6.58496	6.61471	7.60733	7.65821	7.8009	7.72792	7.20945	7.42626	7.29462
Arl4a	5.70044	7.77479	8.01123	7.88264	8.06609	7.88874	8.09276	6.22882	5.90689	6.93074	7.05528	6.89482	7.79442	7.37504	8.13443	6.49185	5.45943	6.10852	6.14975
Arl4c	9.37721	5.85798	5.61471	6.22882	6.02237	6.42626	6.04439	7.12928	9.13186	6.94251	7.03342	7.20945	7.14975	7.02237	7.33092	6.45943	8.69697	8.45121	8.83289
Arl4d	3	4.85798	5.2854	4.9542	5.55459	6.26679	5.9542	3	2.58496	4.45943	4.58496	4.32193	6.2854	6.6865	6.12928	5.04439	3.16993	3.16993	2.80735
Arl5a	10.0715	8.74147	8.37069	8.53916	8.3966	8.42626	8.2854	9.04985	9.83763	8.71425	8.66888	8.77149	8.58496	8.55459	8.43879	8.58496	10.0715	9.74987	9.98868
Arl5b	8.02237	7.99435	8.10852	8.02791	7.97728	7.94837	8.09276	8.18982	8.02791	7.85798	7.76818	8.00562	8.51175	8.70044	8.78136	9.01959	8	7.67948	8
Arl6	6.93074	7	7.2384	7.06609	7.17991	7.14975	7.11894	7.05528	7.11894	7.05528	7.02237	7.18982	7.22882	7.22882	7.24793	6.84549	7.17991	7.29462	6.97728
Arl6ip1	9.23122	9.13699	9.43254	9.15735	8.66888	9.01681	9.07146	10.2252	9.22882	9.08215	9.30378	9.24793	8.24793	8.43879	8.37069	9.26679	9.05799	9.12412	9.17493
Arl6ip4	7.45943	7.94837	8.224	7.97154	7.89482	8.10329	8.18488	7.55459	7.56224	7.98868	8.02237	7.89482	7.83289	7.59991	7.71425	4.80735	7.64386	7.41785	7.31288
Arl6ip5	9.51373	8.99152	9.06878	9.17742	9.08215	9.1472	9.37938	7.54689	9.42626	9.19967	8.99152	9.2854	9.20945	9.18239	9.19967	6.39232	8.90689	9.2384	8.96578
Arl6ip6	7.50779	7.87652	7.9542	7.87652	7.70044	7.66534	7.72792	7.96	7.5157	7.71425	7.85175	7.72792	7.99435	7.84549	7.87036	8.16993	7.55459	7.6865	7.70044
Arl8a	9.74987	8.82337	8.77149	8.86109	9.06609	8.93958	9.11894	8.73809	9.64205	8.9629	9.02791	9.00282	8.8392	9.00843	9.04439	9.07146	9.57365	9.68475	9.44501
Arl8b	9.44915	9.07146	8.9629	9.05257	9.04166	8.93369	8.9571	8.8392	9.49185	9.32643	9.29002	9.37938	8.88264	9.2503	9.30378	7.59246	9.53138	9.26679	9.43463
Armc1	7.60733	7.88264	7.67948	7.88874	7.65821	7.75489	7.77479	7.85175	7.86419	7.80735	7.98299	7.78136	7.53138	7.64386	7.61471	7.42626	7.93074	7.73471	7.76155
Armc10	7.53138	8.30834	8.35315	8.13955	8.14466	8.09276	8.19476	8.91588	7.69349	8.33092	8.14466	8.13955	7.63662	7.61471	7.66534	8.87652	7.63662	7.52356	7.60733
Armc5	7.19967	6.9542	7.21917	6.74147	7.02237	6.39232	6.65821	6.96578	7.39232	6.87036	6.79442	6.84549	7.62205	7.18982	7.35755	6.76818	7.33092	6.85798	7.62205
Armc6	6.87036	7.64386	7.72792	7.41785	7.90087	8.03342	7.87652	6.91886	6.89482	7.27612	7.39232	7.27612	7.35755	7.2854	6.9542	6.64386	6.71425	6.98868	7.04439
Armc7	5.49185	4.64386	4.52356	4.39232	4.85798	4.90689	4.75489	4.45943	5.16993	4.64386	4.39232	4.70044	4.39232	5.2854	3.58496	4.70044	5.20945	4.85798	4.9542
Armc8	7.29462	6.89482	7.12928	7.37504	7.33985	7.3837	7.25739	8.09803	7.43463	7.09803	7.02237	7.01123	7.80735	7.76818	7.85798	8.29462	7.62936	7.62205	7.35755
Armc9	6.55459	6.12928	5.70044	5.93074	6.04439	5.70044	5.85798	6.39232	6.62936	5.9542	5.9542	6.06609	5.93074	5.80735	5.90689	6.49185	6.53916	6.56986	6.84549
Armcx1	7.8392	10.0417	9.96434	10.0647	9.68825	9.02791	9.73809	7.33092	7.88874	9.91886	9.75154	9.87652	8.24317	8.224	8.76818	6.70044	8.02237	8.01123	7.74819
Armcx2	9.01681	8.45121	8.44294	8.49586	8.13443	7.96	8.42206	7.7879	9.61471	9	8.8392	9.04439	8.02237	7.44294	8.26679	6.87036	9.38154	9.23122	9.32643
Armcx3	9.01123	8.27146	8.16993	8.16993	7.9542	7.66534	8.20457	7.12928	8.84235	8.37938	8.23362	8.3443	7.55459	7.34873	8.48784	5.32193	9.0954	9.0634	9.0954
Armcx4	7.96	10.9189	10.8719	10.7756	9.88417	9.49386	10.0168	7.87036	8.2854	10.7756	10.7549	10.7756	9.18982	9.34207	9.69523	8.39232	8.54689	8.16993	8.27612
Armcx5	5.24793	5.58496	5.42626	5.49185	5.45943	5.45943	5.35755	4.64386	4.90689	5.32193	4.9542	5.04439	5.42626	4.70044	5.64386	5	5.35755	4.75489	5.35755
Armcx6	4.08746	4.80735	5.04439	5.04439	4.32193	3.70044	4.75489	3.58496	4.52356	5.12928	5.20945	5.42626	3.32193	2.80735	3.32193	2.80735	4.80735	5	5.08746
Arnt	8.70736	8.9629	8.93664	8.62571	8.91588	8.83289	8.87036	8.75489	8.83289	8.61839	8.62936	8.66888	8.7039	8.60733	8.89785	9.24555	8.79116	9.06878	8.75154
Arnt2	6.88264	6.20945	6.06609	6	5.42626	5.52356	5.49185	5.04439	7.2854	6.26679	6.08746	6.04439	6.42626	6.40939	6.53916	5.9542	6.94251	6.93074	6.65821
Arntl	7.59991	7.77479	8.03892	7.96	8.60733	8.30378	8.57365	7.29462	8.03892	8.11894	7.96	8.09803	9.25503	9.12412	9.44915	7.61471	8.14975	7.43463	8.13443
Arntl2	5.39232	5.64386	6.26679	5.58496	6.20945	7.3837	6.26679	3.90689	5.16993	5.88264	5.9542	5.78136	5.42626	6.16993	5.55459	3.70044	5.20945	5.20945	5.24793
Arpc1a	8.86419	8.73471	8.74819	8.55459	8.94544	8.72451	8.88264	8.65821	8.86419	8.55075	8.49185	8.57743	8.65821	8.40088	8.53916	8.93074	8.91886	9.19967	9.08215
Arpc1b	11.0761	9.64205	9.38154	9.91737	9.61471	9.71253	9.67772	9.91588	11.0444	10.2503	10.1573	10.1163	10.0265	9.95128	9.8933	9.52356	10.9766	11.279	11.0761
Arpc2	11.6965	10.7781	10.6644	11.0175	11.1176	10.9542	11.1176	10.5008	11.4645	11.1176	10.8918	11.1183	10.8297	10.8297	10.809	10.207	11.2479	11.4645	11.2808
Arpc3	9.84706	9.10591	9.05257	9.22882	9.04712	8.98299	9.33316	9.03067	9.64386	9.15482	9.00843	9.2854	8.97154	8.90388	9.06609	9.53916	9.42836	9.47776	9.29921
Arpc4	9.98157	9.0634	8.95128	9.10591	9.13186	9.06878	9.01959	9.36413	9.89936	9.34651	9.22159	9.38154	9.15482	9.04439	9.02514	9.08481	9.74147	9.82814	9.82177
Arpc5	10.4019	9.71939	9.65821	9.74819	10.0224	9.84235	9.93517	9.13955	10.3848	10.032	9.98299	9.96867	9.89936	9.65642	9.93517	9.00843	10.0458	10.1383	10.1836
Arpc5l	8.37504	8.22882	8.11374	8.14466	8.18982	8.3966	8.36194	8.06609	8.33092	8.42626	8.36632	8.07146	7.91886	8.01123	8.25267	8.05528	8.37938	7.60733	7.91289
Arpp19	9.07414	9.24793	9.41996	9.24079	9.52356	9.43254	9.41363	8.91588	8.95128	9.0634	9.22159	9.01959	8.90388	8.98014	9.01402	9.01402	8.90989	8.95128	9.07146
Arpp21	1	3.32193	4.90689	3.70044	4.45943	5.9542	5	1	1.58496	3	4.08746	2.80735	4.39232	5.90689	4.70044	1.58496	1	1.58496	1
Arrb1	7.21917	7.01123	6.06609	6.98868	6.2854	5.61471	5.83289	5.42626	6.52356	7.2854	6.82018	7.36632	7.72792	7.70044	7.82018	6.89482	5.78136	5.93074	6.02237
Arrb2	8.02791	6.58496	6.52356	6.30378	6.44294	6.12928	6.70044	7.32193	6.24793	6.70044	6.47573	6.53916	5.35755	5.20945	4.85798	7.65105	6.18982	5.75489	5.9542
Arrdc1	6.02237	5.2854	4.80735	5.32193	5.64386	5.35755	6.06609	3.90689	5.80735	5.88264	5.2854	5.70044	5.16993	4.32193	4.70044	3.90689	5	5.42626	5.45943
Arrdc2	4.80735	5.64386	5	4.80735	4.58496	3.90689	4.70044	5.16993	4.64386	5	5.52356	5.08746	3.58496	3.16993	3.80735	6.24793	4.45943	5.08746	4.85798
Arrdc3	7.06609	7.33985	7.33985	7.20945	7.83289	7.88264	7.63662	8.43463	7.08746	6.75489	6.94251	6.88264	7.34873	7.45121	7.45121	8.68299	7.22882	7.71425	7.08746
Arrdc4	7.16993	5.88264	5.70044	6.04439	6.22882	6.33985	6.44294	6.80735	7.04439	5.97728	5.55459	6	6.84549	6.35755	6.62936	8.96	6.50779	6.53916	7.08746
Arsa	8.21917	6.08746	5.64386	6.04439	5.67243	5.78136	5.85798	6.87036	8.24317	6.24793	6.18982	6.18982	6.75489	7.10852	6.84549	6.78136	8.09276	8.64386	8.17493
Arsb	9.15987	7.80735	7.54689	7.65105	7.49985	7.83289	7.54689	6.26679	8.24317	6.87036	7.21917	6.9542	8.34873	8.35755	8.26679	4.32193	8.12928	8.92184	8.25267
Arsg	4.24793	3.90689	3.70044	4.16993	3.90689	3	2.32193	2.58496	4.75489	4	3.45943	4.64386	5.16993	4.70044	4.80735	1.58496	3.70044	4.85798	4.16993
Arsi	4	2.80735	3	2.80735	2.32193	4.16993	1.58496	1.58496	4.58496	3.45943	4.80735	3.70044	3.70044	5.72792	3.16993	0	4.70044	6.32193	4.58496
Arsj	5.85798	4.24793	4	4.45943	4.70044	4.75489	5	5.08746	6.37504	4.85798	4.75489	5.08746	4.70044	3.45943	5.12928	4.24793	6.18982	6.62936	6.37504
Arsk	6.55459	6.62936	6.47573	6.32193	6.37504	6.33985	6.33985	5.45943	6.40939	6.33985	6.49185	6.24793	6.84549	6.70044	6.70044	6.14975	6.35755	6.49185	6.65821
Arv1	4.24793	4.90689	5	5.24793	4.75489	4.75489	4.75489	5	3.80735	5.08746	4.9542	4.80735	5.12928	4.85798	4.45943	2.32193	4.16993	3.90689	4.85798
Arvcf	5.93074	6.45943	6	6.72792	7.18982	7.47573	7.01123	8.03892	6.10852	7.03342	7.07682	7.29462	6.98868	6.84549	6.97728	8.31741	5.97728	6.10852	5.64386
Arxes1	3.90689	6.40939	5.80735	6.37504	5.75489	4.45943	5.97728	5.49185	4.70044	6.33985	6.35755	6.30378	5.42626	4.08746	5.2854	4.85798	4.64386	5.49185	4.80735
Arxes2	6.55459	6.47573	6.18982	6.39232	5.75489	5.16993	5.80735	6.18982	6.10852	7.13955	6.64386	7.14975	5	4.9542	4.80735	5	6.83289	6.35755	6.9542
As3mt	4.70044	3.58496	4.85798	2.80735	3.32193	5.32193	3.58496	4.80735	4.08746	2.32193	4	2.80735	4	5.61471	4.45943	6.08746	4.16993	6.47573	4.58496
Asah1	11.1222	9.60363	9.60363	9.86109	9.71081	9.71081	9.89936	10.1007	11.0505	10.1007	10.0224	10.1189	9.74147	9.64024	9.89936	9.80413	10.7814	10.9801	10.7381
Asah2	7.25739	5.39232	5.83289	5.45943	5.52356	5.49185	5.55459	5.32193	6.80735	5.85798	5.58496	5.78136	6.14975	5.85798	5.90689	2.58496	6.70044	6.93074	6.89482
Asap1	10.9542	9.8009	9.5411	9.81698	9.86728	9.62753	9.76984	9.34207	10.9204	9.94398	9.76984	9.93221	9.47978	9.46964	9.34207	8.39232	10.3987	10.5008	10.4605
Asap2	6.18982	7.9542	7.65105	7.81378	9.18982	9.26209	9.00843	7.40088	7.03342	7.96	8.02237	7.96578	8.56605	8.91886	8.60363	7.41785	6.80735	6.39232	6.91886
Asap3	5.90689	3.58496	2	3.70044	4	3.58496	3.70044	6.02237	5.90689	4.32193	3.58496	3.16993	4.70044	4.9542	4	6.93074	5.85798	6.76818	5.72792
Asb1	6.64386	6.9542	6.67243	6.70044	6.76818	6.49185	6.78136	6.56986	6.70044	6.55459	6.42626	6.75489	6.89482	6.58496	6.72792	7.62936	7.02237	6.87036	6.94251
Asb13	4.75489	6.47573	6.80735	6.90689	7.05528	6.74147	6.67243	4.70044	5.32193	6.58496	6.50779	6.45943	6.35755	6.6865	6.26679	2.80735	5.20945	5.20945	5.80735
Asb3	6.79442	6.10852	6.49185	6.16993	6.22882	6.22882	6.62936	6.32193	6.70044	6.53916	6.35755	6.45943	6.14975	5.88264	6.06609	6.33985	6.67243	6.50779	6.71425
Asb5	6.45943	2.32193	4.9542	4.45943	5.32193	5.32193	4.24793	4.90689	5.70044	4.39232	4.75489	4.39232	5.49185	5.93074	2.32193	4.39232	6.08746	6.18982	5.12928
Asb6	7.7879	8.13955	8.11894	8.06609	8.15987	8.10329	8.02237	8.10852	7.92481	7.80735	7.76155	7.65105	8.46761	8.31288	8.04985	7.7879	7.7211	7.8392	7.72792
Asb7	6.45943	6.22882	6.08746	6.08746	6.22882	5.97728	6.02237	6.62936	6.9542	6.16993	6.2854	6.24793	5.61471	6.12928	5.93074	6.47573	6.53916	6.2854	6.10852
Asb8	7.53138	7.35755	7.30378	7.15987	7.41785	7.5157	7.2854	7.40088	7.33092	7.06609	7.22882	7.47573	7.19967	6.91886	7.07682	7.29462	7.07682	7.86419	7.40088
Ascc1	6.6865	7.27612	7.09803	7.15987	6.52356	6.47573	6.58496	6.98868	6.59991	6.53916	6.88264	6.62936	7.60733	7.02237	7.18982	7.47573	6.47573	6.14975	6.47573
Ascc2	8.90087	8.84549	8.75154	8.76487	8.93958	8.78136	8.82655	8.45121	9.01402	8.85487	8.73471	8.85487	8.69349	8.62936	8.55842	8.67243	8.93958	8.67243	8.88874
Ascc3	9.53528	8.97154	8.89785	8.9629	8.72451	8.77149	8.75154	8.79766	9.42626	9.05257	9.15482	9.03892	8.89785	8.73471	8.66178	8.92778	9.35975	9.75656	9.46964
Ascl1	0	3.32193	3.80735	2.32193	3.90689	3.70044	4.24793	0	0	2	2.32193	2	4.58496	5.35755	5.16993	0	0	0	1
Asf1a	6.35755	7.45121	7.63662	7.40088	7.44294	7.62936	7.64386	7.33985	6.44294	7.19967	7.18982	7.14975	7.15987	7.04439	7.22882	6.56986	6.67243	6.76818	6.56986
Asf1b	6.44294	7.12928	7.2384	7.05528	6.20945	6.08746	6.39232	7.76155	6.79442	7.62936	7.55459	7.45943	6.20945	5.64386	6.02237	7.22882	7.07682	6.59991	7.18982
Ash1l	9.64205	9.69697	9.37287	9.71253	9.7364	9.2738	9.2854	8.82655	9.67066	9.71253	9.45121	9.57365	10.2981	10.4988	10.1712	8.61471	9.67772	9.54496	9.48382
Ash2l	8.19967	8.7879	8.72451	8.76818	8.61471	8.57365	8.68299	10.207	8.61471	8.99152	8.95128	8.97728	8.06609	8.41785	8.55842	10.0417	8.45533	8.32193	8.43879
Asl	7.04439	6.78136	6.87036	6.89482	6.35755	5.35755	6.26679	6.58496	6.87036	7.31288	7.29462	7.10852	6.87036	6.42626	6.40939	7.9542	6.62936	6.94251	6.55459
Asna1	8.85798	8.91886	9.16742	9.05799	8.77149	8.78463	9.07948	9.92926	8.80413	9.07682	9.09276	8.96867	8.61839	8.50383	8.53138	10.5187	8.67243	8.83289	8.62571
Asns	9.12153	9.12928	9.38802	9.19722	9.44501	9.39232	9.44915	11.3326	9.46352	9.16239	9.04166	9.12153	8.99152	8.72451	8.94251	11.412	9.65642	8.21917	9.68124
Asnsd1	8.28077	8.14466	8.25267	8.21917	7.86419	8.0607	8.17991	8.16993	8.24793	8.15482	8.40088	8.45121	7.81378	7.67948	7.87036	8.69	8.21432	8.02791	8.21917
Aspa	2.80735	5.93074	6.65821	6.32193	7.46761	8.01123	7.50779	5.39232	2.80735	6.04439	6.44294	5.97728	6.49185	7.02237	6.6865	5.42626	2.80735	3.70044	4
Asph	9.97011	9.73471	9.57175	9.64746	8.88874	8.56986	8.95128	8.56986	9.94837	9.82972	9.71081	9.75656	9.03342	8.59246	9.05257	8.45533	9.87191	9.91289	9.83605
Aspm	7.5157	8.64024	8.82337	8.633	7.60733	8.07146	7.93074	9.07414	7.78136	8.81698	9.06878	8.85175	7.73471	8	7.9542	8.7039	8.06609	7.79442	7.83289
Aspn	9.67066	6.26679	6.47573	6.47573	7.01123	7.17991	6.96578	8.48784	9.18239	6.39232	6.02237	6.40939	7.89482	8.11374	7.6865	4.70044	10.6083	9.51767	10.1972
Aspscr1	7.42626	7.45943	7.93664	7.74819	7.45943	7.94837	7.45943	9.08215	7.46761	7.3837	7.56986	7.43463	7.18982	7.43463	7.52356	8.90989	7.25739	7.12928	7.19967
Asrgl1	4.80735	6.71425	7.02237	6.52356	5.93074	6.06609	6.22882	6.12928	5.16993	6.94251	6.96578	6.56986	6.16993	6.44294	5.93074	7.05528	4.39232	4.80735	4.85798
Ass1	10.1072	7.87036	7.19967	8.18982	7.74147	7.88264	7.71425	10.7756	10.2033	9.14466	8.56986	9.07682	7.11894	7.03342	7.33985	10.4574	9.55075	9.34651	9.59991
Aste1	5.24793	5.90689	5.83289	6	5.88264	5.75489	5.90689	6.44294	5.78136	5.67243	5.93074	5.83289	6.06609	6.18982	5.97728	5.97728	5.80735	5.32193	5.97728
Astn2	5.12928	3.80735	3.70044	3.80735	4.16993	2	4	1	5.32193	1.58496	2.32193	1.58496	5.39232	4.52356	4.90689	0	4.58496	4.39232	4.58496
Asun	8.20457	8.91588	9.11114	9.02237	8.98299	9.05799	9.18239	8.96867	8.32643	8.62936	8.84235	8.53528	9.40088	9.34207	9.2384	9.23122	8.28077	8.29921	8.36194
Asxl1	8.89178	9.75656	9.71253	9.63481	9.70563	9.62571	9.50383	9.77314	8.83605	9.48583	9.56415	9.44708	10.102	10.2143	9.95855	9.58308	8.80735	8.84235	9.11114
Asxl2	8.35315	8.67596	8.69697	8.65821	8.64386	8.49586	8.37069	9.19967	8.47168	8.67243	8.55459	8.57743	8.82655	8.72451	8.66888	9.43463	8.18982	8.41785	8.3966
Asxl3	5	7.54689	6.94251	7.55459	7.42626	6.85798	7.40088	5.52356	5.61471	8	7.76155	7.96578	7.58496	7.53916	7.3837	5.55459	6.42626	6.42626	6.22882
Asz1	0	0	0	0	0	0	3.58496	3.45943	0	0	0	3.70044	4.08746	0	3.58496	4.75489	0	0	0
Atad1	8.86728	9.04439	9.35315	9.35755	9.30378	9.47776	9.36413	8.21432	8.69	9.25739	9.17991	9.31061	9.09276	9.23601	9.1267	8.09276	8.98014	8.74483	8.76487
Atad2	8.2384	9.36413	9.53528	9.19967	8.18488	8.86419	8.46352	9.72281	8.55075	9.30378	9.51964	9.33985	8.50779	8.73471	8.58871	9.32643	9.14975	8.50779	8.77479
Atad2b	7.07682	7.44294	7.34873	7.18982	7.2384	7.08746	7.03342	8.60733	7.04439	7.30378	7.2854	7.20945	7.7211	7.54689	7.39232	9.7364	7.08746	7.09803	6.9542
Atad3a	8.07146	10.0661	10.0471	9.86109	10.0471	9.86109	9.86109	8.69697	8.32643	9.74147	9.82177	9.67419	9.64746	9.5216	9.45738	8.60363	8.11374	8.02791	8.20457
Atad5	6.20945	7.47573	7.94251	7.63662	7.15987	7.61471	7.26679	8.30834	6.56986	7.76155	7.64386	7.56224	7.24793	7.37504	7.27612	8.2854	7	6.08746	6.76818
Atat1	6.71425	6.44294	6.10852	6.67243	6.42626	5.64386	6.24793	6.62936	6.37504	6.08746	5.52356	6.10852	6.59991	6.56986	6.24793	6.55459	6.18982	6.47573	6.30378
Ate1	8.24793	7.67948	7.85175	7.74819	7.7211	7.76818	7.85798	7.94837	8.29921	7.80735	7.63662	7.63662	7.65821	7.48382	7.8009	8.37504	8.03342	8.11894	8.15987
Atf1	8.11894	8.04439	8.36194	7.98299	8.14466	8.54303	8.224	8.67596	7.96	8.27146	8.32643	8.43463	8.43879	8.85798	8.3966	8.97728	8.12928	8.20457	8.45121
Atf2	8.59619	8.7879	8.59246	8.76487	8.84549	8.68299	8.74483	9.01959	8.75154	8.75154	8.83605	8.69697	8.60363	8.55075	8.61471	9.14211	8.74483	8.99435	8.70736
Atf3	5.35755	3.90689	3.90689	4.9542	3.80735	3.80735	4.32193	3.16993	4.80735	4.80735	4.80735	5.04439	7.08746	6.87036	6.88264	1	5.58496	4.24793	5.35755
Atf4	9.93221	9.94398	10.0417	9.90689	10.0417	10.1085	10.1472	10.585	10.2527	10.0182	9.94398	10.007	10.4605	10.716	10.7013	9.94398	10.5479	9.67948	10.4252
Atf5	9.97871	8.23362	8.2854	8.41363	9.11634	9.3966	8.98584	9.37504	9.94398	8.15987	7.98299	7.96	9.00843	9.19967	9.03617	5.75489	10.4252	9.2503	10.268
Atf6	8.90689	8.9571	8.98299	9.07146	9.19229	9.0954	9.15987	7.93074	9.01959	9.20701	9.37287	9.08215	9.31061	9.24079	9.06878	8.36632	8.83289	8.45943	8.75154
Atf6b	8.37938	8.35315	8.32643	8.24793	8.35755	8.42206	8.39232	8.633	8.49985	8.67243	8.65464	8.48382	7.65821	7.64386	7.98299	8.06609	8.49985	8.224	8.42206
Atf7	8.69349	8.6865	8.45121	8.41363	8.56605	8.43463	8.27612	8.34873	8.57743	8.64386	8.60363	8.56224	8.83605	8.85798	8.64746	8.42206	8.84235	8.84862	8.61839
Atf7ip	9.34651	9.56605	9.91588	9.27845	9.09276	9.84706	9.03342	9.94105	9.44501	9.35755	9.79766	9.37287	9.11374	9.39874	8.9571	10.5661	9.46352	9.92778	9.3837
Atf7ip2	2.32193	5.04439	5.24793	5.08746	4.9542	5.42626	4.85798	6.79442	2.58496	3.90689	4.90689	4.16993	4.24793	4.9542	5.24793	6.78136	3.45943	2.58496	3.80735
Atg10	4.70044	3.32193	3.80735	3.32193	3.32193	2.80735	3.45943	2.80735	4.9542	2.80735	3.80735	4.08746	5.16993	4	4.58496	5.35755	5.16993	4.80735	4.39232
Atg101	6.56986	6.88264	6.90689	6.85798	7.12928	7.16993	7.50779	7.49985	6.40939	6.74147	7.01123	6.85798	6.75489	5.97728	6.47573	7.2384	6.49185	6.16993	6.72792
Atg12	8.17493	7.2854	7.2854	7.35755	7.32193	7.27612	7.33092	7.91886	8.13955	7.03342	7.37504	7.33985	7.52356	7.32193	7.36632	8.32193	7.82018	8.03342	7.98299
Atg13	7.74819	7.21917	7.29462	7.25739	7.37504	7.14975	7.08746	8.98584	7.30378	7.39232	7.25739	7.29462	6.82018	6.32193	6.9542	8.2854	7.91289	7.72792	7.77479
Atg14	5.52356	5.90689	6.12928	5.9542	5.9542	5.78136	5.85798	8.08215	5.75489	5.80735	5.93074	5.78136	5.85798	5.58496	6.02237	8.66178	5.75489	5.2854	5.49185
Atg16l1	8.20457	8.14975	8.39232	8.40939	8.22882	8.12928	8.31741	8.36632	7.94251	7.97728	7.98868	7.62936	8.91289	8.81057	8.69697	8.17493	8.03342	7.7879	8.01681
Atg16l2	4.9542	5.85798	5.70044	5.75489	5.39232	5.04439	5.67243	3.70044	5.32193	6.24793	5.78136	5.75489	4.9542	4.90689	4	5.64386	4.70044	4.9542	4.52356
Atg2a	8.19476	8.69349	8.37069	8.69349	8.5812	8.34873	8.32643	9.11634	8.13443	8.7211	8.91886	8.79766	7.04439	7.19967	7.10852	8.3443	7.97154	8.0607	8.09276
Atg2b	8.73132	9.04166	8.90689	9.00562	9.13443	8.94837	9.03342	8.54303	8.93074	9.04439	9.2384	9.1267	8.55459	8.35755	8.07146	9.19967	9.02791	8.9542	9.03617
Atg3	8.76487	8.47573	8.44294	8.43463	8.58496	8.62571	8.5157	8.32643	8.87652	8.62571	8.56986	8.57743	8.57365	8.21917	8.46352	8.01681	8.84549	9.18239	8.95128
Atg4a	6.16993	5.08746	4.90689	5.20945	5.83289	5.35755	5.67243	4.85798	6.24793	5.58496	5.39232	5.42626	5.2854	5.52356	5.88264	5.61471	6.22882	6.35755	6.12928
Atg4b	8.224	8.24793	8.27612	8.25739	8.17493	8.20945	8.31288	8.2384	8.2854	8.21917	8.04439	7.96578	8.39232	8.09803	8.24793	7.96578	8.01123	8.27146	8.09803
Atg4c	5.9542	5.90689	5.49185	5.80735	6.08746	6.26679	6.20945	5.52356	6.24793	6.18982	6.32193	6.22882	5.61471	5.90689	5.24793	5.55459	6.18982	6.04439	6.30378
Atg4d	4.80735	6.59991	6.79442	6.33985	6.85798	7.04439	7.08746	7.18982	5.52356	5.80735	6.52356	6.20945	6.16993	6.16993	6.18982	7.49985	5.78136	5.58496	5.90689
Atg5	6.9542	7.01123	7.40088	7.15987	7.33985	7.25739	7.42626	6.91886	7.20945	6.91886	7.04439	7.11894	7.25739	7.03342	7.21917	7.41785	7.30378	7.03342	7.26679
Atg7	7.88874	6.80735	6.61471	6.78136	7.02237	6.64386	6.70044	6.30378	7.58496	7.53138	7.09803	7.22882	6.56986	6.62936	6.80735	6.6865	7.19967	7.06609	7.07682
Atg9a	8.37938	8.03342	7.60733	8.01681	8.19476	7.67243	8.01123	7.2854	8.46761	7.99435	8.09803	8.12928	7.67243	7.34873	7.47573	7.8392	8.39232	8.56605	8.50779
Atg9b	1.58496	3.90689	4.9542	4	6.44294	6.89482	6.14975	4.24793	2	3.90689	4.45943	3.70044	3	4.45943	4.24793	8.0607	2.32193	1.58496	1
Athl1	6.94251	6.96578	6.84549	6.59991	6.56986	6.62936	6.70044	6.64386	6.70044	6.40939	6.26679	6.70044	6.64386	6.37504	6.62936	7	6.90689	7.2384	6.80735
Atic	9.52748	10.6036	10.6036	10.5689	10.6036	10.585	10.643	10.0417	9.8009	10.6036	10.623	10.5689	10.0647	10.0417	9.9542	9.94398	9.77808	9.62753	9.67948
Atl1	5	4.32193	4.16993	3.45943	4.08746	3.90689	3.58496	3.32193	5.2854	4.08746	4.85798	3.90689	4.80735	4.80735	4.39232	4.70044	4.80735	4.9542	5.08746
Atl2	7.85798	8.19967	8.17991	8.31288	7.93664	7.98868	8.02791	7.96	7.76155	8.0607	8.18982	8.3966	8.63662	8.56986	8.35755	8.07146	7.96578	7.65105	7.97728
Atl3	9.89178	8.81057	8.76155	8.95128	9.21675	9.24793	9.32193	8.90087	9.88111	9.37069	9.21189	9.39874	8.58871	8.70736	8.94837	6.40939	9.80574	9.75656	9.61102
Atm	7.63662	8.14975	8.19476	8.29002	8.3443	8.54303	8.24317	8.90087	7.79442	8.57743	8.56605	8.51964	7.47573	7.56986	7.65821	9.29002	7.92481	7.93074	7.96
Atmin	7.22882	7.87036	7.82655	7.53916	7.72792	7.61471	7.55459	9.03617	7.09803	7.49985	7.76818	7.60733	7.43463	7.6865	7.72792	10.1072	7.18982	7	7.05528
Atn1	9.89482	9.87344	9.71253	9.74987	9.85487	9.74483	9.65821	9.94105	9.83763	9.80735	9.83131	9.81698	9.77479	9.84706	9.51175	9.43463	10.2046	10.0279	10.1447
Atoh8	7.46761	4.58496	4	4.64386	2.58496	2.58496	3	5.08746	6.88264	5.20945	5.16993	4.70044	5.2854	5.61471	5.64386	0	7.04439	7.90689	7.55459
Atox1	7.69349	7.77479	7.83289	8.02237	7.39232	7.48382	7.87036	7.67243	7.18982	7.85798	7.93074	7.94251	7.62205	7.34873	7.30378	8.11894	7.41785	7.91886	7.62936
Atp10a	7.10852	7.96	8.12412	7.86419	7.66534	7.63662	7.7879	5.83289	7.73471	7.81378	7.94837	7.7879	8.15482	8.14466	8.09276	2	7.41785	8.13955	7.97728
Atp10d	5.58496	5.75489	5.93074	5.61471	6.06609	5.88264	6.22882	6.71425	5.75489	6.04439	6.32193	6	5.80735	6.10852	6.12928	7.76155	5.35755	5.24793	5.32193
Atp11a	10.0279	10.2046	9.53528	10.2204	10.4584	9.86573	10.1228	9.04439	9.89482	10.3531	10.2204	10.3805	10.3095	10.1799	10.3663	9.07414	9.8857	9.86573	9.86573
Atp11b	8.61839	9.08215	8.9629	9.04166	9.03067	8.90087	9.02514	8.94544	8.633	8.7879	8.8857	8.91289	8.65464	8.75822	8.64746	9.65105	8.64024	8.35755	8.49985
Atp11c	7.7879	8.13955	8.19476	8.02237	7.76818	7.81378	7.82655	8.05528	7.54689	7.86419	7.79442	8.07682	7.59991	8.07682	7.92481	7.62936	7.96578	7.59246	7.90087
Atp12a	1.58496	6.39232	7.42626	6.12928	8.20945	8.53138	8.49985	3.70044	0	4.9542	6	4.85798	8.20945	8.46352	8.25739	4.9542	0	3	0
Atp13a1	8.70044	9.55842	9.65821	9.55842	9.74987	9.57365	9.53333	9.27146	8.64024	9.33762	9.31967	9.35094	9.32418	9.39874	9.33092	8.87652	8.69349	8.69349	8.57743
Atp13a2	8.47168	8.14466	7.69349	7.90087	7.98868	7.50779	7.69349	7.93074	7.88264	7.97154	7.91289	7.70044	6.91886	6.64386	7.01123	8.02791	7.18982	7.42626	7.72792
Atp13a3	10.7406	10.927	10.8796	10.7056	10.927	10.96	10.7056	10.2432	10.5736	10.4848	10.5887	10.6275	10.7846	11.0217	10.8337	10.8796	10.5887	10.1124	10.6891
Atp1a1	11.2497	11.7645	11.628	11.9155	12.1636	12.2458	12.1636	11.2497	11.1586	11.9155	11.9155	11.9155	11.9155	11.9155	11.8467	11.411	10.9958	11.0498	10.9794
Atp1b1	8.50779	3	3.58496	2.80735	4.08746	5.35755	3.90689	9.85019	8.37504	3.32193	3.70044	4.64386	4.32193	5.45943	4.39232	10.703	7.79442	8.07682	7.93074
Atp1b2	2	2.32193	1	0	3	4.9542	2.58496	4.9542	2.58496	1	1.58496	2.58496	5.64386	7.07682	5.93074	6	3.58496	3.16993	2.32193
Atp1b3	9.71081	9.79442	9.83447	9.79442	10.3129	10.3443	10.2562	9.38154	9.71939	9.68124	9.83447	9.77149	10.2562	10.2252	10.2408	9.62022	9.44915	9.45121	9.55651
Atp2a2	11.2808	11.6965	11.6965	11.6965	11.8451	11.762	11.6266	11.3298	11.2186	11.6266	11.6266	11.5873	11.762	11.8451	11.9125	11.5088	11.5083	11.5362	11.5083
Atp2a3	5.42626	7.94251	8.24317	7.7211	9.45738	9.21189	9.09276	5.75489	2	4.70044	5.45943	4	9.83763	9.79928	9.7364	7.65821	2	1	1
Atp2b1	9.76653	10.3718	10.1972	10.3038	10.1861	10.0126	9.95855	9.35535	9.76653	9.92481	9.7211	9.89178	10.7048	10.3276	10.8788	8.87344	9.86264	9.54496	9.85331
Atp2b4	8.47573	10.0098	9.73132	9.86882	10.2252	9.82814	10.1836	8.3443	8.34873	9.5812	9.60363	9.48985	10.2119	10.3443	10.2703	7.65821	8.47978	8.55842	8.22882
Atp2c1	9.19476	9.16491	9.45738	9.26679	9.35755	9.19967	9.27612	8.92778	9.12928	9.04166	9.03067	9.17991	8.81698	8.93369	8.92481	9.25974	9.08746	9.29462	9.1267
Atp5a1	11.3298	12.2444	12.6511	12.2441	12.1618	12.0681	12.2444	12.9993	11.5083	12.1618	12.2441	12.2441	11.9848	11.9125	11.9129	12.8252	11.5088	11.8451	11.5878
Atp5b	12.5157	13.448	13.448	14.4426	13.448	13.448	13.1638	14.4426	12.825	14.4426	14.4426	14.4426	13.448	13.1638	12.9991	14.4426	12.825	12.825	12.825
Atp5c1	9.71939	10.4019	10.5718	10.4263	10.0861	10.1636	10.3443	10.3432	9.83447	10.137	10.3848	10.3026	10.1098	10.1111	10.1497	10.6457	9.70217	9.82177	9.77149
Atp5d	9.67243	10.1163	10.1472	10.0417	9.76984	9.73809	9.83289	9.62753	9.67243	10.1085	10.1163	10.0293	9.86728	9.85798	9.79116	9.19722	9.55267	9.51964	9.64566
Atp5e	7.63662	8.09276	8.3443	8.13443	7.94837	8.14466	8.18488	7.82018	7.61471	7.98299	8.16993	7.76818	8.06609	8.03342	7.98299	8.08746	7.50779	7.84549	7.41785
Atp5f1	10.4105	10.6008	10.8903	10.7322	10.5187	10.6202	10.7748	10.6821	10.3083	10.6821	10.544	10.4778	10.1331	10.1228	9.98868	11.0154	10.4979	10.4105	10.5661
Atp5g1	8.98584	9.30834	9.49985	9.37504	9.16742	9.27845	9.34651	9.66711	8.87958	9.06878	9.30378	8.99435	8.86109	8.5812	8.70044	9.44087	8.92481	8.9571	8.93958
Atp5g2	8.33092	9.18488	9.29232	8.43463	8.65105	8.60363	8.87344	8.79766	8.17991	8.72792	9.04712	8.73809	9.03067	9.01402	8.94837	8.01123	8.02237	8.69349	8.57365
Atp5g3	9.37069	9.92333	10.1737	10.0471	10.0098	9.98157	10.1189	9.87958	9.43254	9.78136	9.93517	9.87036	9.59805	9.64746	9.70908	9.70908	9.50978	9.41363	9.46148
Atp5h	9.2854	9.26679	9.70217	9.52943	9.0607	9.26679	9.44915	9.34651	9.24793	9.24079	9.33985	9.27845	9.0607	8.98584	9.0607	9.48382	9.23122	9.39232	9.2854
Atp5j	9.11634	9.05528	9.21675	9.19476	8.9571	9.03067	9.19229	9.15987	9.17243	9.13955	9.08215	9.11634	8.72451	8.86109	8.98868	9.11634	8.8857	9.00562	9.12928
Atp5j2	8.58496	8.73809	8.87958	9.01959	8.49185	8.71081	8.83605	8.98014	8.31741	8.57743	8.65464	8.75154	8.68299	8.35315	8.48784	8.633	8.44708	8.48382	8.57365
Atp5k	7.41785	7.55459	8	7.92481	7.59246	7.40088	7.91886	8.13443	7.45121	7.69349	7.62936	7.49985	7.40088	7.52356	7.58496	8.38802	7.70044	7.42626	7.87652
Atp5l	8.69697	8.64746	8.34873	8.83605	8.19967	8.29921	8.45121	8.14466	8.04985	8.13443	8.15482	8.15482	8.2384	8.19967	7.93664	8.10329	8.20457	8.69	8.8392
Atp5o	9.51373	9.85798	10.1176	9.87652	9.52943	9.66178	9.72792	9.77972	9.74651	9.84862	9.92035	9.99152	9.59432	9.46557	9.57743	9.45327	9.74483	9.93221	9.86728
Atp5sl	5.80735	5.75489	5.97728	6.08746	5.55459	6.30378	5.58496	6.96578	5.75489	5.49185	5.61471	5.49185	5.24793	4.58496	5	7.54689	5.35755	5.08746	5.12928
Atp6ap1	10.8765	9.73132	9.34651	9.92184	9.73132	9.53138	9.76321	9.38802	10.6055	10.2252	9.88874	10.2396	9.23122	9.09276	9.36413	9.60363	10.4828	10.4828	10.4273
Atp6ap2	9.23601	8.01123	7.59246	7.81378	8.04439	7.87652	7.93664	8.36632	9.20212	8.19967	7.86419	8.31288	7.66534	7.91886	7.90087	8.55075	8.91289	8.90989	8.98299
Atp6v0a1	9.60363	8.49586	8.31288	8.45533	8.51964	8.33092	7.91289	8.35755	9.3015	8.92184	8.78463	8.87036	8.45533	8.32193	8.2384	8.93369	9.02237	9.31288	9.02514
Atp6v0a2	8.82655	8.46761	8.35755	8.35755	8.53916	8.43463	8.51964	7.98299	8.8392	8.41785	8.36194	8.55075	8.29921	8.09803	8.15987	7.94837	8.71425	8.89178	8.89785
Atp6v0b	9.15482	8.64024	8.48784	8.78136	8.70044	8.5812	8.72792	8.52748	9	8.67948	8.59246	8.80413	8.15987	7.99435	8.21432	9.44708	8.77808	8.97154	8.91289
Atp6v0c	10.4409	10.1472	10.0647	10.1085	10.1824	10.207	10.1824	10.4798	10.3399	10.1254	10.1824	10.1472	10.1254	10.0182	10.0728	10.4409	10.2372	10.4126	10.2372
Atp6v0d1	10.007	8.61471	8.41785	8.65464	8.55075	8.45121	8.43045	8.53528	9.82655	8.91588	8.64386	8.83289	8.49586	7.94251	8.09803	8.66534	9.51373	10.0293	9.61839
Atp6v0e	9.31061	8.45533	8.35755	8.66534	8.48382	8.41363	8.87958	8.41363	9.13955	8.60363	8.40088	8.48382	8.51964	8.13955	8.37504	8.19967	8.86728	9.09803	9.06609
Atp6v0e2	5.04439	7.76818	7.66534	7.47573	8.04985	7.8009	8.01123	4.85798	5.04439	7.49185	7.19967	7.7211	7.31288	7.05528	7.7211	4.58496	4.9542	4.39232	4.16993
Atp6v1a	10.1202	8.97728	8.9571	9.32193	9.18239	9.03342	9.39017	9.7211	10.0485	9.45943	9.28309	9.41996	8.82655	8.53916	8.8009	11.5382	9.62571	9.88264	9.74987
Atp6v1b2	9.2384	8.78463	8.71768	8.82337	8.90989	8.86419	8.94837	9.55075	9.2384	8.78136	8.74483	8.78136	8.92778	8.80735	8.74147	10.0498	9.03342	9.33316	8.98299
Atp6v1c1	8.54303	8.00562	8.41785	8.34873	8.70736	8.62936	8.66178	8.19476	8.52356	8.49185	8.23362	8.23362	7.9542	7.85798	7.9542	9.02791	8.15482	8.09803	7.98299
Atp6v1d	8.8009	7.48382	7.52356	7.79442	7.56986	7.33092	7.7879	8.43463	8.70736	8.10329	7.94251	8.04985	7.58496	7.54689	7.41785	9.0634	8.42206	8.82972	8.77479
Atp6v1e1	9.21675	8.47573	8.79442	8.67243	9.21675	8.9629	9.51964	8.67948	9.22641	8.84549	8.75154	8.87652	8.93369	8.73132	8.94544	8.83605	8.82655	9.15987	8.85175
Atp6v1f	8.45121	8.11894	8.21432	8.22882	8.19476	7.99435	8.3443	8.03342	8.3837	7.91886	7.86419	8.14466	8.01681	7.33092	7.89482	8.67948	8.13443	8.35755	8.17991
Atp6v1g1	9.46557	8.81057	8.73809	8.79116	8.89482	8.7879	9.16491	8.5157	9.28771	8.92481	8.7039	9.00562	8.36194	8.43045	8.45533	8.45533	9.40939	9.21432	9.47978
Atp6v1h	9.1267	8.12928	8.0607	8.3966	8.2854	8.2384	8.43463	8.44708	9.17493	8.34873	8.51175	8.38802	8.3966	8.22882	8.29921	10.0389	8.73809	9.1267	8.93074
Atp7a	7.76818	7.55459	7.43463	7.69349	7.53916	6.91886	7.49185	7.55459	7.80735	7.70044	7.44294	7.59991	7.66534	7.50779	7.45943	8.21917	7.67948	7.67948	7.55459
Atp8a1	5.08746	5.83289	5.97728	5.64386	6.42626	6.10852	6.45943	4.45943	3.70044	5.04439	4.70044	5.42626	7	6.71425	6.88264	6.79442	3.70044	3.70044	3.90689
Atp8b1	3.70044	2.58496	1.58496	2.80735	2.80735	3.45943	2.32193	3.45943	4	2.80735	2.32193	2.32193	4.45943	5.16993	4.45943	0	5.39232	5.90689	5.2854
Atp8b2	10.2503	10.4105	10.2204	10.3652	10.5831	10.4105	10.5821	9.69523	10.3095	10.544	10.4105	10.7541	10.3365	10.4231	10.4767	9.58308	10.1799	10.2656	10.0928
Atp8b4	6.55459	1.58496	1	1.58496	1	0	0	2.32193	5.16993	2	2	2	0	0	1.58496	1	4.64386	4.39232	3.58496
Atp9a	6.59991	7.62205	7.74819	7.2854	8.43045	8.78136	8.29462	8.14466	6.59991	6.47573	6.20945	6.82018	8.98014	9.27845	8.83605	10.5821	6.06609	6.47573	5.45943
Atp9b	8.66888	8.56986	8.13955	8.65105	8.83605	8.52356	8.68299	7.93664	8.82018	8.33985	8.224	8.20945	8.74147	8.56986	8.42206	7.2854	8.53138	8.71425	8.40088
Atpaf1	6.33985	6.78136	6.78136	6.91886	6.84549	6.83289	6.79442	7.20945	6.71425	6.88264	6.94251	7.09803	6.52356	6.67243	6.61471	6.50779	6.74147	7.08746	6.64386
Atpaf2	6.83289	7.03342	7.06609	7.09803	6.96578	6.65821	6.6865	6.84549	6.72792	6.91886	6.93074	7.03342	6.45943	6.42626	6.35755	7.03342	6.6865	6.61471	6.78136
Atpif1	9.17493	9.54882	9.64024	9.75489	9.31515	9.41996	9.5157	9.33985	9.12153	9.37938	9.37721	9.36413	9.54303	9.35094	9.74147	9.78136	9.25503	9.39874	9.12153
Atr	8.00562	8.64746	8.78136	8.62571	8.40939	8.60363	8.56986	8.61471	8.27146	8.62936	8.71081	8.66178	8.34873	8.17991	8.2854	8.02237	8.20457	8.03342	8.16993
Atraid	7.62205	7	6.96578	7.34873	6.93074	7.17991	7.31288	6.89482	7.46761	7.17991	7.15987	7.52356	7.71425	7.39232	7.31288	6.30378	7.29462	8.03342	7.27612
Atrip	6.02237	6.76818	6.84549	6.6865	6.74147	6.67243	6.44294	6.2854	6.04439	6.82018	6.45943	6.6865	6.67243	6.87036	6.75489	6.24793	6.02237	6.30378	6.45943
Atrn	9.28309	8.73471	8.26209	8.67243	8.45943	8.19967	8.26679	7.87652	9.11634	9.09011	8.87036	9.1472	8.64024	8.26209	8.46352	7.11894	9.0607	8.91886	9.17243
Atrnl1	8.37504	8.33985	8.11374	8.44708	7.83289	7.54689	7.6865	7.10852	8.3966	8.58496	8.48784	8.49185	8.74483	8.9542	8.61102	6.84549	8.43463	8.67243	8.69349
Atrx	10.0755	10.6891	10.7616	10.6891	10.2597	10.5275	10.3729	10.927	9.78627	10.5078	10.314	10.4041	10.314	10.4848	10.446	11.021	10.0875	9.76653	9.82972
Atxn1	7.93664	6.33985	5.04439	6.14975	4.9542	4.39232	4.75489	6.45943	8	6.40939	6.14975	6.20945	6.88264	7.02237	6.87036	6.56986	8.05528	8.09803	7.93664
Atxn10	10.0098	9.17742	8.97728	9.23362	8.92481	9.07146	8.88874	9.59805	10.1111	9.41574	9.42836	9.52943	9.17991	9.31061	9.50978	10.7591	9.74819	10.058	9.74819
Atxn1l	8.69349	8.52748	8.53916	8.60733	8.69	8.49185	8.57365	7.49185	8.64746	8.633	8.58496	8.82655	8.75489	8.94837	8.89178	7.66534	8.87652	8.24317	8.64024
Atxn2	9.3966	9.28309	9.10329	9.12928	9.2384	9.03617	9.0634	9.0634	9.28771	9.18735	9.15228	9.07146	9.54689	9.26444	9.35094	8.94544	9.26913	9.19229	9.35535
Atxn2l	10.1699	10.6202	10.3095	10.4378	10.4979	10.3652	10.1911	10.8711	10.1799	10.1573	10.2046	10.062	10.1911	10.352	10.3208	11.3276	10.4574	9.83763	10.2981
Atxn3	6.76818	7.87036	7.58496	7.70044	7.88264	7.44294	7.58496	8.47978	6.44294	7.7211	7.75489	7.76155	6.59991	6.58496	6.71425	8.73809	6.74147	5.97728	6.35755
Atxn7	7.11894	6.79442	6.58496	6.83289	7.25739	6.6865	6.88264	5.97728	6.6865	6.42626	6.33985	6.74147	8.45121	8.17493	8.18488	5.61471	6.72792	6.64386	6.58496
Atxn7l1	7.21917	7.05528	7.07682	7.07682	6.87036	7.02237	6.49185	6.12928	6.83289	6.64386	6.79442	6.78136	6.22882	6.59991	6.65821	5.45943	7.12928	7.10852	6.97728
Atxn7l2	4.85798	7.31288	7.3837	7.05528	7.10852	6.90689	7.06609	5.88264	5.20945	6.06609	6.14975	6.18982	7.32193	7.07682	6.88264	6.75489	5.04439	5.2854	5.2854
Atxn7l3	8.63662	8.81698	8.96578	8.92481	8.84862	8.84235	8.9629	9.41785	8.82337	8.76155	8.92778	8.85487	8.85175	8.97728	8.97154	9.02791	8.96578	8.77479	8.90689
Atxn7l3b	9.26444	9.43045	9.33539	9.21675	9.43045	9.29692	9.35975	8.69697	9.43045	9.25974	9.21675	9.3966	9.22882	9.35975	9.46557	8.55075	9.56796	9.35094	9.51964
AU018091	1	2.32193	2.80735	3.16993	5.64386	6.62936	5.20945	8.9542	1.58496	3.70044	4.58496	3.90689	3.90689	4.75489	2.80735	9.6987	1.58496	1	0
AU019823	6.74147	7.40939	7.58496	7.44294	7.32193	7.41785	7.22882	7.53138	6.53916	7.42626	7.24793	7.22882	7.25739	7.74147	7.87036	7.30378	7.25739	6.72792	7.04439
AU020206	3.32193	5.78136	5.90689	5.55459	5.42626	5.35755	5.20945	7.04439	4.24793	5.52356	6.06609	5.58496	5.20945	4.08746	4.9542	7.99435	3.80735	4.58496	4.24793
AU022252	7.97154	7.43463	7.08746	7.21917	7.33985	7.20945	7.34873	7.30378	7.91289	7.54689	7.34873	7.72792	7.13955	7.03342	7.41785	7.60733	7.65821	7.46761	7.7879
AU040320	8.06609	8.00562	8.06609	7.76155	8.22882	8.21917	8.2384	6.76818	7.89482	7.69349	8	7.83289	7.7879	7.34873	7.48382	7.56224	7.98868	7.98299	8.16491
Auh	6.64386	6.65821	6.67243	6.71425	6.2854	6.35755	6.16993	6.80735	6.49185	6.6865	6.08746	6.56986	6.37504	6.08746	6.04439	7.6865	6.45943	6.84549	6.2854
Aunip	3.16993	5.20945	5.80735	5.42626	4.39232	4.80735	4.08746	6.61471	4.08746	5.55459	5	5.45943	4.52356	3.80735	4.16993	6.45943	4.70044	3.58496	4.85798
Aup1	8.81378	9.36851	9.35535	9.26444	9.28077	9.29002	9.28309	8.7879	8.71425	9.35975	9.224	9.11114	8.93074	9.17243	9.04712	7.3837	8.76818	8.81057	8.91886
Aurka	7.29462	8.61102	8.98584	8.66888	7.70044	8.09276	7.76818	9.14975	7.86419	8.81057	8.87958	8.76487	7.91289	7.87036	7.58496	9.33985	8.03892	7.52356	8.02791
Aurkaip1	7.98868	8.18982	8.43463	8.38802	8.04439	7.97728	8.47573	8.59991	8.30834	8.01681	8.20457	8.18982	8.13955	7.84549	8.29462	8.82655	8.07682	8.25267	8.02791
Aurkb	6.82018	8.47978	8.67243	8.37069	7.47573	7.82018	7.39232	8.40088	7.02237	8.43879	8.64746	8.57365	7.55459	7.53138	7.26679	8.22882	7.40939	6.85798	7.35755
Aurkc	0	0	1	0	1	1	0	5.85798	0	1	1.58496	0	0	1	1	7.44294	0	1	0
Auts2	6.89482	6.39232	6.06609	6.35755	5.24793	5.93074	4.9542	7.53916	6.84549	6.24793	6.62936	6.45943	6.87036	6.96578	6.49185	6.65821	7.40088	6.9542	7.16993
Aven	6.2854	6.94251	6.84549	7.01123	7.52356	7.34873	7.48382	7.26679	6.04439	6.70044	6.76818	6.67243	6.71425	6.83289	6.70044	7.26679	6.32193	6.32193	6.49185
Avil	1.58496	6.76818	8.47978	6.53916	7.99435	8.87652	8.224	1	2.58496	4.08746	5.78136	4.45943	7.46761	8.24793	7.72792	4	3	2.32193	2.32193
Avl9	8.18488	8.09276	7.87652	7.89482	8.09276	7.97154	7.96	8.37504	8.42206	7.89482	8.01123	7.88874	8.33092	8.15987	8.15482	8.66534	8.2384	8.09803	8.18488
Avpi1	6.39232	8.50779	8.49985	8.62205	8.42206	8.3837	8.57365	7.09803	6.85798	8.12928	8.40514	8.23362	8.51964	8.64746	8.44294	7.61471	6.37504	6.76818	6.16993
Avpr1a	5.67243	3	3.45943	3.90689	2	2.58496	1	4.32193	5.55459	3.45943	3.45943	4.24793	3.80735	3.80735	3.80735	0	6.50779	6.56986	6.64386
AW146154	5.16993	5.90689	5.52356	5.78136	6.10852	5.67243	6.10852	6.04439	5.42626	5.70044	5.45943	5.39232	4.39232	4.08746	5.12928	6.49185	5.67243	4.75489	5.35755
AW209491	6.44294	6.79442	6.74147	6.30378	6.74147	6.75489	6.93074	6.20945	6.33985	6.93074	6.72792	6.85798	6	5.49185	6.10852	5.61471	6.55459	5.97728	6.20945
AW549877	9.27146	8.86728	9.00843	8.79442	8.82018	8.8857	9.06878	8.92481	9.40939	8.93074	8.98868	8.94544	8.53916	8.31288	8.5157	8.80735	9.25267	9.3966	9.17493
AW551984	8.31741	7.34873	6.90689	7.64386	8.28077	7.26679	8.16491	6.59991	8.72451	6.16993	5.64386	6.39232	8.46761	7.88264	8.57365	1	8.40088	9.43463	8.24793
AW554918	6.20945	6.2854	6.35755	6.39232	6.22882	6.32193	6.45943	5.90689	6.33985	6.44294	6.64386	6.33985	6	6	6.10852	6.2854	6.08746	5.85798	6.18982
Axin1	8.24793	8.07146	8.01123	8.10852	8.01123	8.33092	8.16491	8.56986	8.21917	8.0607	8.05528	7.7879	8.70736	8.88264	8.58496	8.65464	8.35755	8.37938	8.42206
Axin2	3.32193	3	2.58496	3.45943	2.80735	3.45943	2	9.25974	3.45943	5.64386	5.16993	6	3.16993	3	2.80735	7.90087	4.32193	3.90689	3.70044
Axl	11.2796	10.6018	10.3095	10.6411	10.4388	10.4388	10.5459	10.2348	11.1855	10.9189	10.891	11.0458	10.3531	10.4105	10.5459	3.45943	11.115	11.2167	11.0775
Azi2	8.34873	7.94837	8.08215	8.01123	7.92481	8.26209	7.90689	7.70044	8.5157	8.04439	8.14466	7.91886	8.21917	8.18488	8.19967	7.2384	8.41363	8.48382	8.41785
Azin1	9.29462	9.61471	9.79766	9.70563	9.49185	9.81698	9.51175	9.2503	9.13186	9.46352	9.41574	9.71253	10.544	10.6618	10.6402	8.49586	9.32193	8.98014	9.33985
Azin2	7.87036	4.75489	3.90689	5.55459	4.70044	4.39232	4.39232	5.45943	7.7211	6.10852	5.42626	5.80735	5.52356	5.2854	5.55459	6.96578	7.24793	7.76155	7.50779
B130055M24Rik	5.85798	5.58496	5.42626	5.39232	5.32193	5.2854	5.58496	4.70044	5.9542	5.9542	5.49185	5.35755	4.9542	4.64386	5.04439	2.80735	5.93074	6.04439	5.70044
B230118H07Rik	5.16993	5.67243	5.72792	5.70044	5.55459	5.32193	6.04439	5.04439	5.32193	5.52356	5.78136	5.75489	5.9542	5.90689	5.93074	3.16993	5	5.12928	5.80735
B230216N24Rik	3	5.32193	4.39232	5.32193	5.58496	4.9542	5.16993	3.32193	2	4.80735	4.45943	4.45943	5.2854	4.9542	5.42626	4.45943	3.70044	2.58496	3.32193
B230219D22Rik	9.47573	9.80413	9.81538	9.67596	9.53333	9.35094	9.38802	8.69349	9.38154	9.62022	9.5812	9.63118	9.25503	9.42417	9.45738	8.64386	9.39874	9.10852	9.33092
B230307C23Rik	4.58496	4.80735	4.52356	5.04439	4.70044	5.04439	4.70044	6.12928	4.24793	5	4.64386	4.75489	4.16993	4.24793	4.9542	6.08746	5.08746	4.80735	5.08746
B230354K17Rik	6.52356	7.08746	7.50779	7.3837	7.16993	7.05528	7.31288	7.83289	6.90689	7.20945	7.06609	7.06609	6.14975	6.08746	6.64386	8.14466	6.52356	6.6865	6.76818
B2m	11.6271	10.0553	9.79116	10.1472	9.3015	9.32867	9.41785	9.24317	11.0471	10.3826	9.89633	10.3399	9.77808	9.72792	10.007	7.82018	10.8305	11.1561	10.809
B3galnt1	7.26679	7.82655	7.45943	7.80735	7.75489	7.49985	7.86419	5.80735	7.54689	7.45121	7.41785	7.42626	7.53916	7.26679	7.88264	5.75489	7.62205	7.20945	7.03342
B3galnt2	7.57743	8.47573	8.48382	8.5812	8.77808	8.62936	8.77479	7.70044	7.87036	8.41363	8.58496	8.50779	8.20457	8.31741	8.07682	7.66534	7.65105	7.32193	7.60733
B3galt1	6.85798	6.67243	6.30378	6.62936	6.61471	6.20945	6.72792	6.10852	6.91886	6.61471	6.32193	6.67243	6.24793	6.10852	6.37504	5.39232	6.96578	7.07682	7.02237
B3galt6	4.52356	5.83289	6.2854	5.83289	5.83289	5.88264	5.72792	5.24793	5.45943	5.67243	5.80735	5.93074	5.72792	6.04439	5.88264	3.16993	5.64386	5.45943	5.32193
B3gat3	7.58496	6.45943	6.58496	6.88264	7	6.62936	6.64386	6.62936	6.93074	6.96578	6.79442	6.6865	6.44294	6.16993	6.20945	8.0607	7.27612	7.55459	7.04439
B3glct	7.52356	6.24793	6.22882	6.06609	6.06609	6.32193	6.12928	7.01123	7.59991	6.44294	6.53916	6.50779	6.20945	6.88264	6.30378	7.45121	7.7211	7.66534	7.73471
B3gnt1	7.72792	6.79442	6.32193	6.65821	6.16993	6.40939	6.49185	6.32193	7.94251	7.59246	7.12928	7.48382	6.37504	6.04439	6.80735	3.45943	7.44294	7.12928	7.62205
B3gnt2	6.61471	7.87652	7.70044	8.43879	7.78136	8.02237	7.73471	6.14975	7.15987	7.08746	7.11894	7.74819	8.19967	8.37069	7.7211	7.85798	6.35755	5.45943	5.75489
B3gnt5	5.2854	2.58496	0	3.70044	0	3.70044	3	6.87036	6.16993	4.58496	3.90689	5	1	2.32193	2.32193	7.94251	6.58496	6.32193	6.49185
B3gnt7	3.45943	2.32193	3.90689	2.80735	4.80735	6.70044	4.24793	7.36632	1	1	3.32193	1	1.58496	4.70044	3	8.24317	1	1	1
B3gnt9	7.62936	4.39232	4.32193	4.45943	4.16993	3.58496	4	6.33985	7.65105	5.20945	4.75489	4.90689	4.75489	4.9542	5.16993	3.80735	7.90087	8.30378	7.88874
B3gntl1	5	6.20945	5.72792	5.88264	5.88264	5.85798	5.55459	5.39232	4.9542	5.45943	5.90689	5.32193	5	4.9542	5.45943	5.61471	5.42626	5.58496	5.39232
B4galnt1	8.07146	8.37938	8.68299	8.61102	8.55842	8.36632	8.45943	6.2854	7.89482	8.92184	8.93369	8.75489	8.24793	7.94837	8.31741	6.02237	7.43463	7.29462	7.69349
B4galnt3	1.58496	2.80735	0	2	3.80735	3.90689	3.70044	7.64386	1.58496	2.32193	3.70044	2.58496	3.32193	4	2	7.64386	1	2.32193	1
B4galnt4	0	8.0607	8.05528	7.75489	8.33092	8.11894	8.27146	7.64386	2	7.29462	7.22882	7.22882	7.29462	7.29462	7.69349	7.96	2.32193	1.58496	1
B4galt1	9.96434	7.91289	7.56986	7.94837	7.81378	8	7.90689	8.77149	10.007	8.61839	8.37938	8.45121	8.87958	8.97728	8.80735	8.80735	9.88722	10.2372	9.84078
B4galt2	7.9542	6.89482	6.9542	6.97728	6.30378	6.55459	6.20945	6.14975	7.61471	7.15987	7.33092	7.24793	7.04439	7.06609	6.87036	3.16993	7.99435	7.98299	7.72792
B4galt3	7.45121	7.48382	7.18982	7.2384	7.67243	7.33092	7.44294	7.90087	7.27612	7	7.05528	7.08746	6.53916	6.30378	6.37504	8.25267	7.40939	7.30378	7.25739
B4galt4	6.74147	6.61471	6.45943	6.85798	6.47573	6.49185	6.84549	4.9542	6.72792	7.03342	6.88264	7.06609	5.04439	5.20945	5.88264	2.80735	6.64386	6.76818	6.65821
B4galt5	8.61471	7.02237	6.75489	7.15987	6.84549	6.47573	6.40939	8.64746	8.5812	7.16993	6.85798	7.30378	8.59246	8.77808	8.57743	8.74483	8.81057	9.29002	8.90689
B4galt6	8.45121	8.94837	8.95128	8.85798	9.40939	9.29692	9.15228	10.3554	8.20945	8.88264	8.87652	8.9542	9.36851	9.60918	9.60363	10.716	8.35755	8.11894	8.27146
B4galt7	7.71425	6.12928	6.06609	5.90689	5.70044	5.35755	6.12928	7.05528	7.83289	6.79442	6.32193	6.45943	4.58496	4.16993	4.9542	5.08746	7.82018	7.80735	7.52356
B630005N14Rik	8.11374	8.14466	8.02791	7.98299	8.26209	8.10329	8.25739	7.6865	7.88264	8.01681	7.96	8.20457	7.59246	7.62205	7.62205	8.09276	7.88264	7.76155	7.90689
B630019K06Rik	4	5.80735	5.2854	5.75489	6	5.2854	4.9542	2.32193	3.80735	6.14975	6	6.30378	3.58496	3.16993	4.45943	0	4.70044	3.32193	4.58496
B930041F14Rik	5.97728	7.60733	7.49985	7.67243	8.71768	8.79766	8.55075	5.97728	6.04439	7.72792	7.11894	7.12928	7.36632	6.94251	6.91886	6.26679	5.16993	6.14975	5.75489
B930095G15Rik	5.16993	3.45943	3.32193	2.80735	3.16993	2.32193	0	3.16993	5.67243	4.80735	4	4.85798	3.80735	3.58496	3.90689	2.58496	5.24793	4.75489	5.35755
B9d1	4.39232	5.12928	5.2854	5.16993	4.80735	4.80735	4.58496	5.61471	5.04439	5.45943	5.42626	5.24793	5.2854	5	4.58496	4.80735	5.52356	5.72792	5.20945
Babam1	8.16491	8.35315	8.55842	8.52356	8.17991	8.07146	8.24317	8.12412	8.27612	8.46352	8.41785	8.29921	8.07146	7.81378	8.07146	7.59246	8.32643	8.17991	8.14466
Bace1	8.86109	8.69697	8.61102	8.61102	8.98868	8.73809	8.92778	7.96	8.84235	8.60363	8.5812	8.7039	8.66888	8.66178	8.79116	7.13955	8.74819	8.78136	8.61102
Bach1	8.79442	7.94837	8.07146	7.96	7.80735	7.69349	7.64386	8.44294	8.633	7.96578	7.87036	7.9542	9.14211	9.21189	9.3015	8.633	9.01402	8.72451	8.83605
Bach2	6.16993	6.44294	6.44294	6.47573	5.2854	4.52356	5.35755	6.02237	6.02237	5.93074	5.49185	6.10852	7.16993	6.2854	6.80735	6.02237	6.02237	5.61471	6.12928
Bad	6.65821	6.33985	5.75489	6.35755	6.2854	6.32193	6.55459	5.9542	6.56986	6.39232	6.71425	6.35755	5.97728	5.78136	5.78136	3.80735	6.75489	6.71425	6.59991
Bag1	9.45327	9.45943	9.45327	9.51964	9.36851	9.33539	9.45327	9.13955	9.58496	9.66178	9.6987	9.67948	9.04439	9.14975	9.29232	8.92778	9.49586	9.62753	9.52552
Bag2	8.60363	8.04985	8.25267	8.24317	8.14466	7.88264	8.25739	6.52356	8.5157	8.54303	8.45533	8.49586	7.5157	7.74147	7.66534	3.45943	8.46352	8.13443	8.42626
Bag3	9.64746	8.7211	8.55459	8.64024	8.69349	8.66888	8.52748	8.75154	9.44294	8.99435	8.91588	8.94544	9.80252	9.83447	9.49185	8.69349	9.43254	9.63844	9.58871
Bag4	6.24793	6.88264	6.78136	6.82018	7.09803	6.79442	6.61471	7.58496	6.55459	7.16993	7.22882	7.11894	6.42626	6.52356	6.64386	7.93074	6.72792	6.39232	6.16993
Bag5	7.13955	7.99435	8.03342	7.88874	7.54689	7.56986	7.79442	7.43463	7.33092	7.76818	7.60733	7.96	8.75154	8.59991	8.8009	4	7.25739	7.29462	7.58496
Bag6	10.1447	10.4378	10.3365	10.2348	10.1573	10.1459	10.0028	10.7142	10.062	10.2784	10.3208	10.2204	10.2503	10.2046	10.1573	10.567	10.0715	10.0526	10.0265
Bahcc1	8.7879	8.83605	8.53916	8.57743	8.89482	8.76487	8.68299	8.00562	8.59619	8.83605	8.82655	8.74819	8.08215	7.98868	7.88264	8.7039	8.94251	8.71081	8.51175
Bahd1	7.56986	6.98868	6.91886	7.13955	6.94251	6.67243	6.6865	7.71425	7.58496	7.47573	7.49185	7.56224	7	6.78136	7.15987	7.48382	7.62205	7.60733	7.59991
Bai3	6.24793	7.45943	7.33092	7.47573	7.42626	7.26679	7.09803	7.09803	6.61471	7.41785	7.22882	7.20945	8.04985	8.09276	7.94837	7.65105	6.33985	6.30378	6.33985
Baiap2	7.90087	9.35315	9.27845	9.34651	9.67066	9.67066	9.56415	7.10852	8.11374	9.18982	9.23362	9.19967	10.1573	9.71253	10.1228	6.83289	7.82655	7.88874	7.7211
Baiap2l1	5.55459	4.16993	4.24793	4.32193	4.45943	6.10852	5.08746	8.93664	5.85798	4.70044	5	5.24793	4.24793	4.75489	3.80735	8.93369	5.42626	6.18982	5.75489
Bak1	9.17742	8.49985	8.64386	8.57365	8.43879	8.47573	8.70736	8.96	9.12928	8.97154	8.74483	8.92778	7.93074	7.6865	8.03892	9.07948	9.10066	9.02237	9.00843
Bambi	5.85798	3.80735	4.70044	4.52356	3.80735	3.58496	3.70044	5.16993	5.85798	4.70044	5.08746	4.45943	4.70044	4.75489	4.64386	6.40939	5.90689	6.45943	6.02237
Banf1	8.41785	9.27612	9.47978	9.36851	9.05528	9.31288	9.40939	9.44708	8.62571	9.21675	9.29692	9.28309	8.93958	8.84862	8.86419	9.57743	8.72451	8.29921	8.60363
Bank1	5.93074	3	3	3	2.58496	3	3	3	5.70044	3	3.45943	3.32193	3.45943	3.16993	3.16993	3	5.20945	5.70044	5.20945
Banp	7.48382	7.94251	7.61471	7.87652	7.45121	7.11894	7.46761	7.77479	7.3837	7.02237	7.16993	6.87036	6.59991	5.85798	6.50779	7.80735	7.56986	7.62205	7.67243
Bap1	8.14975	8.91588	8.94251	8.86109	8.96	8.93369	8.9571	8.69697	8.24793	8.69697	8.90689	8.78136	8.85175	9.00282	8.83289	8.66178	8.32643	8.24793	8.47573
Bard1	5.45943	6.71425	6.49185	6.53916	5.80735	6.24793	6.08746	8.05528	5.67243	6.64386	6.90689	6.59991	6.20945	6.16993	6.47573	7.96578	5.97728	5.78136	5.78136
Basp1	10.7039	7.14975	6.82018	7.63662	6.06609	6.42626	6.04439	9.23122	10.3707	8.84235	8.69697	8.57743	7.16993	6.79442	7.06609	9.26209	10.6257	10.9233	10.9578
Bax	9.16491	9.55075	9.75154	9.75822	9.50383	9.65821	9.72451	9.49185	9.1267	9.47776	9.60548	9.49185	9.16491	8.62571	9.09276	9.89482	8.90689	9.03892	9.1267
Baz1a	8.36194	10.5736	10.8517	10.3869	10.7607	10.6698	10.6266	7.7211	8.53916	9.80574	10.1396	9.76653	11.1248	11.2515	10.8948	8.41785	8.44294	8.43879	8.62936
Baz1b	9.783	10.5048	10.444	10.5048	10.3253	10.3576	10.3026	10.4147	9.98299	10.4645	10.5255	10.4019	10.1383	10.3129	10.1007	9.92333	10.1111	9.90087	10.102
Baz2a	8.94837	9.59805	9.46761	9.42417	9.69174	9.63118	9.44294	11.2198	9.05528	9.46148	9.33092	9.41785	8.89785	9.10591	8.89178	11.0498	8.94251	8.66534	8.85175
Baz2b	7.80735	8.36632	8.19967	8.32193	8.58871	8.26679	8.16491	8.57365	7.60733	8.17991	8.02237	7.93664	8.13443	8.19967	8.21917	9.87191	7.69349	7.80735	7.62205
BB287469	0	0	0	0	0	5.35755	0	0	0	0	0	0	0	0	0	7.33985	0	0	0
Bbc3	6.64386	7.2384	7.03342	7.33985	7.48382	7.56986	7.62205	6.55459	6.2854	7.46761	7.19967	7.30378	5.78136	5.97728	5.49185	8.47978	6.59991	6.22882	6.65821
Bbip1	7.10852	6.33985	6.52356	6.32193	6.56986	6.14975	6.24793	6.35755	7.18982	6.83289	6.71425	6.56986	6.64386	6.85798	6.89482	6.82018	6.93074	6.9542	6.91886
Bbs1	3.58496	4.80735	4	4.39232	4.16993	4.08746	4	5.04439	3.70044	3.90689	4.45943	3.90689	5.49185	4.39232	4.85798	5.61471	4.39232	3.70044	4.52356
Bbs10	3.32193	5.52356	5.55459	5.08746	4.90689	4.90689	4.9542	4.16993	4.16993	4.85798	4.90689	5.12928	3.70044	3.80735	4.08746	5	4.32193	4.08746	4.52356
Bbs12	5.61471	6.20945	6.16993	6.04439	6.16993	5.9542	6.37504	4.9542	5.58496	6.14975	6.18982	6.16993	5.35755	4.9542	5.61471	5.35755	5.24793	5.61471	5.04439
Bbs2	5.04439	6.12928	6	5.72792	5.9542	5.78136	6.04439	5.49185	4.9542	5.35755	5.97728	5.61471	6.18982	5.90689	6.02237	6.24793	5.04439	5	4.9542
Bbs4	4.85798	4.16993	4.90689	4.39232	4.32193	4.39232	4.70044	5.2854	5.2854	4.9542	4.58496	4.08746	3.90689	4.39232	4.9542	6.30378	5	5	4.70044
Bbs5	4.64386	3.70044	3.80735	4.16993	3.58496	3.45943	3.90689	4.32193	5.12928	5	4.70044	4.75489	4	4	3.16993	3.80735	5.42626	4.80735	5.08746
Bbs7	6.61471	5.64386	5.61471	5.55459	5.49185	5.35755	5.24793	5.64386	6.71425	6	5.97728	5.97728	5.97728	5.80735	5.90689	4.52356	6.56986	6.89482	6.45943
Bbs9	5.12928	5.35755	5.2854	5	4.16993	4	4.58496	6.08746	5	4.52356	5.12928	4.9542	6.65821	6.39232	6.30378	6.80735	5	5.90689	4.90689
Bbx	8.07682	7.7879	7.60733	7.94251	7.94251	8.37504	8.10852	7.88874	8.27146	8.17991	7.9542	8.06609	8.19476	8.10329	8.12412	7.60733	8.32193	8.42206	8.5157
BC002059	6.72792	7.43463	7.3837	7.49985	7.56224	7.40939	7.44294	8.11894	7.12928	7.40088	7.45121	7.22882	7.49985	7.60733	7.49185	8.15482	7.02237	6.9542	7.01123
BC003331	8.49985	8.06609	8.07682	8.15482	8.02237	8.03892	8.18488	7.81378	8.49185	8.11374	8.16491	8.24793	7.98299	8.07146	8.13443	7.72792	8.37069	8.55459	8.40939
BC003965	6.06609	7.40088	7.50779	7.33092	7.02237	7.21917	7.19967	6.79442	6.12928	6.91886	6.79442	6.84549	7.20945	6.61471	7.13955	6.30378	6.30378	6.50779	6.50779
BC004004	8.54689	7.7211	7.86419	7.90689	7.73471	7.67243	8.12412	7.10852	8.71425	7.8392	7.88874	8.00562	7.89482	7.33985	7.74819	6.84549	8.49985	8.58871	8.53528
BC005537	10.544	10.0265	10.0701	9.94105	10.062	10.2046	9.81698	10.1898	10.0154	9.86573	10.0154	9.88417	9.82496	9.81698	9.95128	9.48382	10.3652	10.1799	10.1331
BC005561	6.06609	6.55459	6.42626	6.44294	6.76818	6.91886	6.75489	6.85798	6.35755	6.22882	6.44294	6.20945	6.72792	7.27612	7.12928	6.87036	6.30378	5.39232	6.16993
BC005624	8.11374	7.90087	7.89482	7.91886	7.88264	7.58496	7.91289	7.98299	7.66534	7.6865	7.71425	7.9542	7.76155	7.8009	7.88874	6.88264	7.91886	7.98299	8.03342
BC007180	1.58496	3.90689	4.39232	3.58496	5.2854	6.26679	5.49185	2.32193	1	2.58496	3.58496	3	5.9542	6.35755	5.97728	3.70044	1	2.80735	2.32193
BC017158	7.24793	7.6865	7.33985	7.53138	7.05528	7.25739	6.78136	5.83289	6.6865	7.06609	7.41785	6.98868	6.72792	7.09803	6.88264	2.58496	6.88264	7.25739	7.12928
BC017643	7.52356	7.43463	7.01123	7.31288	7.53138	7.08746	7.84549	6.64386	7.91289	7.61471	7.26679	7.49185	6.67243	6.22882	6.90689	6.33985	7.87652	7.65105	7.81378
BC022687	7.62205	5.39232	4.52356	5.24793	5.49185	4.58496	5.39232	5.85798	7.87652	5.88264	5.70044	5.88264	5.61471	5.35755	5.83289	1	7.48382	7.2854	7.35755
BC023829	7.01123	6.71425	6.61471	6.72792	7.03342	6.74147	6.88264	6.56986	6.96578	6.94251	6.84549	7.06609	7.08746	6.87036	6.80735	6.39232	7.04439	7.31288	7.06609
BC024978	5.08746	5.39232	5.93074	5.97728	5.93074	6.14975	5.93074	6.53916	5.12928	5.24793	5.93074	5.70044	6.08746	5.70044	6	4.45943	5.45943	5.16993	6
BC026585	5.58496	4.08746	5.70044	4.32193	5.78136	6.37504	5.67243	4.52356	4.85798	4.24793	5.58496	4.32193	6.35755	6.6865	6.02237	6.40939	5.45943	6.70044	5.16993
BC027231	6.83289	7.35755	7.69349	7.63662	7.42626	7.54689	7.15987	7.78136	7.05528	7.59246	7.56986	7.52356	8.09276	8.12412	7.96	7.35755	7.24793	6.76818	7.19967
BC029214	5.08746	4.80735	4.9542	5	5.08746	4.16993	5.35755	2.80735	5.20945	4.85798	4	4.75489	4.75489	4.80735	5.42626	0	4.80735	4.9542	5.04439
BC029722	7.81378	6.42626	6.2854	6.35755	5.2854	5.55459	5.93074	6.08746	7.59991	6.65821	6.72792	6.97728	6.12928	5.61471	5.88264	4.32193	7.2854	7.66534	7.40939
BC030336	7.37504	7.90087	7.65821	7.65821	7.67948	7.82018	7.76818	6.55459	7.44294	7.35755	7.30378	7.63662	7.82655	8.16993	8.04439	6.93074	7.46761	6.79442	7.55459
BC030867	4.16993	5.45943	6.14975	5.45943	4.08746	4.64386	4.75489	7.69349	4.9542	6	6	5.35755	4.32193	4.08746	3.70044	7.67243	4.9542	4.58496	5.64386
BC031181	8.33092	7.5157	7.31288	7.67243	7.87036	7.45121	8.06609	7.57743	8.24793	7.78136	7.56986	7.82655	7.05528	6.87036	7.19967	7.57743	8.04985	7.96	8.36194
BC033916	0	1.58496	1.58496	0	1.58496	1.58496	1	5.85798	0	1	1.58496	2	2.32193	2	1.58496	6.83289	0	0	1.58496
BC034090	7.52356	5.45943	5.85798	4.9542	4.80735	6	5.45943	5.75489	7.7211	6.35755	6.59991	6.50779	3.90689	4.70044	4.64386	1.58496	7.91289	7.61471	7.67243
BC035947	3.32193	4	3.80735	3.58496	3.90689	2.32193	2	5.72792	4.64386	3.58496	3.80735	4.16993	3.58496	2.80735	3.70044	5.70044	4.08746	2	4.08746
BC037034	6.88264	7.62936	7.66534	6.18982	7.81378	7.16993	6.52356	6.50779	6.30378	5.52356	6.79442	5.9542	5.78136	6.16993	7.05528	6	6.16993	6	5.32193
BC037034	5.70044	6.35755	6.04439	7.46761	6.56986	7.02237	7.76155	4.85798	5.08746	6.71425	5.70044	6.45943	6.87036	6.82018	5.45943	4.08746	5.67243	4.90689	6.40939
BC048403	6.32193	6.87036	6.58496	6.47573	6.49185	6.53916	6.40939	6.40939	6.42626	6.55459	6.30378	6.2854	6.61471	6.45943	6.37504	7.22882	6.06609	5.88264	6.42626
BC051077	3	4.70044	4.70044	4.9542	3.16993	3.45943	3.70044	6.10852	2.58496	4.64386	4.45943	4.32193	4.08746	2.58496	3.70044	7.72792	3.16993	3	4.08746
BC052040	5.58496	5.24793	5.49185	5	5.58496	5.9542	5.55459	7.09803	5.52356	5.45943	5.83289	5.61471	4.80735	5.64386	5.42626	8.67243	5.78136	5.83289	5.55459
BC055324	7.03342	7.60733	7.7879	7.61471	7.20945	7.25739	7.37504	8.39232	7.27612	7.67948	7.89482	7.59246	7.36632	7.22882	7.3837	7.32193	7.25739	7.22882	7.29462
BC067074	5.52356	3.80735	3.80735	3.80735	3.90689	4.52356	3	7.89482	5.70044	3.90689	4.64386	4.70044	4.70044	5.08746	5.49185	8.79442	5.08746	6.02237	5.52356
BC068281	4.75489	5.80735	5.58496	5.45943	5.12928	4.58496	4.9542	5.61471	5.32193	5.61471	5.58496	5.35755	3.70044	4.70044	5	5.83289	5.70044	5.08746	5.08746
BC094916	2.58496	2.32193	2.58496	2.32193	3.90689	2.32193	4.24793	2.32193	2.80735	4.39232	2.80735	2.58496	4.9542	2.58496	2.32193	4.39232	2.58496	5.2854	5.16993
Bcam	3.16993	2.58496	1.58496	2.32193	3	5.93074	3.90689	8.84235	4.08746	3	1.58496	3.45943	3.32193	4.32193	3.70044	10.2228	4.32193	3.16993	4.16993
Bcap29	6.87036	7.02237	7.15987	7.02237	7.39232	7.45943	7.52356	6.64386	6.79442	7.16993	7.27612	7.16993	6.52356	7.02237	6.90689	7.11894	6.85798	6.30378	7
Bcap31	9.48382	9.29462	9.18982	9.44501	9.23601	9.17742	9.40514	9.04985	9.56415	9.53916	9.33092	9.49185	9.22641	9.21189	9.21675	8.69697	9.43879	9.65642	9.47168
Bcar1	9.43879	8.62571	8.5812	8.56605	8.71425	8.8392	8.65105	8.28077	9.24793	8.56986	8.71081	8.65105	9.2384	9.40514	9.13699	7.89482	9.45121	9.30834	9.35755
Bcar3	5.93074	2.32193	2.58496	2.32193	2.32193	2.32193	2.32193	7.35755	6.22882	3.90689	4.16993	3.80735	3.32193	3.32193	2.32193	8.28077	4.9542	5.90689	5.67243
Bcas2	8.17493	8.85798	8.91886	8.78463	8.74483	8.79766	8.64386	9.29462	8.22882	8.78463	8.65821	8.6865	8.41785	8.35755	8.44294	10.0471	8.14975	8.43045	8.32193
Bcas3	6.6865	6.22882	6.40939	6.45943	6.24793	6.55459	6.18982	7.67243	6.65821	6.16993	6.45943	6.42626	7.40088	7.49185	7.09803	7.46761	6.04439	6.85798	5.9542
Bcat1	9.43671	9.48985	9.73809	9.40088	10.0182	10.5216	9.8009	11.5362	9.96434	9.38586	9.56033	9.24317	9.3837	10.0647	9.48784	11.6271	10.2082	9.60548	10.1824
Bcat2	7.58496	6.84549	6.52356	6.50779	6.50779	6.89482	6.79442	7.89482	7.30378	6.90689	6.93074	6.65821	6.56986	6.71425	6.6865	8.07146	7.06609	7.65105	6.83289
Bccip	7.76155	8.14466	8.37504	8.06609	8.49185	8.47978	8.24793	8.64386	8.09276	8.17991	8.27612	8.25739	7.96578	8.14975	8.00562	8.64746	8.35755	7.91289	8.26679
Bcdin3d	3	5.32193	5.16993	4.70044	4	4.45943	4.80735	3.70044	3.80735	4.90689	4.70044	5.04439	3.80735	3.32193	3.90689	4.80735	4.24793	3.16993	3.90689
Bche	7.02237	8.07682	7.93664	7.98868	7.44294	7.44294	7.33092	6.40939	6.85798	7.26679	7.40088	7.33985	7.21917	7.29462	7.3837	7.59991	6.67243	6.74147	6.49185
Bckdha	7.2384	7.66534	7.62205	7.64386	7.12928	6.74147	7.07682	7.79442	6.74147	7.29462	7.34873	7.22882	7.70044	7.11894	7.24793	7.18982	6.85798	6.84549	6.97728
Bckdhb	6.14975	6.70044	6.64386	6.52356	6.47573	6.72792	6.32193	7.35755	6.39232	6.44294	6.50779	6.44294	6.70044	6.53916	6.52356	8	6.30378	6.75489	6.44294
Bckdk	8.18488	8.56224	8.45121	8.46352	8.31741	8.224	8.30834	8.52356	8.24317	8.55459	8.69697	8.49586	8.08746	7.71425	8.0607	5.9542	8.16491	8.29921	8.38802
Bcl10	8.58871	7.15987	6.91886	7.2384	7.08746	7.10852	7.07682	7.2854	8.14466	7.27612	7.15987	7.42626	8.00562	8	8.14975	7.15987	8.22882	8.01681	8.11894
Bcl11a	4.75489	7.54689	7.09803	7	6.40939	5.70044	6.32193	2.80735	4.52356	6.61471	6.52356	6.37504	5.2854	5.61471	5.67243	0	4.45943	4.16993	5
Bcl11b	5.35755	5.39232	5.42626	5.12928	4.24793	3.90689	3.90689	5.24793	5.24793	4.85798	5	4.80735	2.80735	3	3.80735	1	6.88264	6.20945	6.6865
Bcl2	5.67243	6.35755	6	6.10852	6.2854	6.02237	6.16993	4.16993	5.67243	6.78136	6.32193	6.35755	5.90689	5.85798	5.88264	1	5.9542	5.39232	5.90689
Bcl2a1b	6.55459	0	0	0	0	0	0	0	5.97728	0	0	0	0	0	0	0	5	0	4.9542
Bcl2a1d	5.75489	0	0	0	0	0	0	0	5.35755	0	0	0	0	0	0	0	5.39232	5.80735	4.80735
Bcl2l1	9.22641	7.82655	7.67948	8.19476	8.14466	8.03892	8.26679	8.18488	8.98299	8.83289	8.64024	8.77808	8.09803	8.17493	8.04985	8.48784	8.75489	8.76487	8.78463
Bcl2l11	7.32193	6.26679	6.20945	6.04439	6.14975	6.74147	6.04439	6.33985	7.45121	5.85798	6.04439	6.24793	6.20945	6.67243	6.56986	6.14975	7.45121	7.7879	7.34873
Bcl2l12	4.75489	5.64386	6	5.08746	5.49185	4.90689	5	5.64386	5.45943	5.2854	5.2854	5.2854	4.9542	3.90689	3.45943	4.75489	5.2854	5.24793	5.20945
Bcl2l13	7.82655	8.71768	8.52356	8.75154	8.82337	8.61471	8.79116	7.94837	8.01123	8.46352	8.43879	8.60363	8.81698	8.69349	8.46352	8.55459	7.79442	7.87036	7.8009
Bcl2l2	8.3443	7.76818	7.59246	8.00562	8.13955	7.83289	8.02237	6.70044	8.31741	7.91289	7.65821	7.94837	6.85798	6.24793	6.90689	7.20945	8.24317	7.77479	7.93664
Bcl3	6.50779	6.18982	6.40939	5.97728	6.30378	6.61471	5.9542	7.87652	4.9542	5.80735	6.50779	5.9542	6.40939	7.60733	6.55459	6.85798	6.76818	6.85798	7.13955
Bcl6	6.64386	5.35755	5.35755	5.67243	5.70044	5.55459	5.12928	4.9542	6.30378	5.2854	5.08746	5	6.33985	6.61471	5.90689	5.04439	6.64386	5.78136	6.70044
Bcl7a	6.62936	8.06609	8.11374	7.97728	7.20945	7.39232	7.43463	7.3837	6.6865	7.94251	7.99435	7.92481	6.44294	6.64386	6.49185	6.24793	7.56224	6.18982	7.33092
Bcl7b	7.41785	7.34873	7.41785	7.33985	7.24793	7.45121	7.3837	7.41785	7.37504	7.15987	7.33985	7.30378	7.25739	7.82018	7.49185	7.65821	7.2384	7.2384	7.29462
Bcl7c	7.27612	6.65821	7.11894	6.83289	6.53916	6.79442	6.56986	7.40088	7.46761	6.88264	7.24793	6.85798	6.96578	7.17991	7.01123	6.33985	7.48382	7.9542	7.41785
Bcl9	8.16491	8.53916	8.73471	8.40088	8.32643	8.42206	8.29462	7.44294	8.17493	8.67596	8.67596	8.57743	7.98299	8.09276	7.93074	8.20457	8.28077	8.06609	7.94251
Bcl9l	9.02791	8.30378	7.62205	8.19476	8.26209	7.96578	8.04439	8.3443	9.0634	8.74483	8.59619	8.78136	7.72792	7.43463	7.49185	7.77479	9.20457	9.20212	9.25974
Bclaf1	10.4294	11.1624	11.5118	11.2228	10.8337	10.927	10.927	11.1911	10.5265	10.9816	10.8337	10.927	11.6303	11.7026	11.6303	10.3465	10.5078	10.446	10.5265
Bcor	8.22882	9.26209	9.39446	9.17991	9.14975	9.22159	9.14975	8.67596	8.33092	8.87958	9.15735	8.9629	8.79442	8.83605	8.94251	8.46352	8.28077	7.85798	7.98299
Bcorl1	6.85798	7.42626	7.64386	7.08746	7.24793	7.17991	7.05528	7.5157	7.19967	7.35755	7.48382	7.2384	6.24793	6.04439	6.06609	6.78136	7.17991	7.20945	7.30378
Bcr	8.50383	9.45121	9.2738	9.2503	9.70563	9.53528	9.35315	8.27146	8.72451	9.13699	9.07682	9.06609	9.2384	9.07414	9.02514	7.26679	8.52356	8.62571	8.45121
Bcs1l	5.78136	6.53916	6.26679	6.18982	6.37504	6.20945	6.12928	5.90689	6.22882	6.47573	6.30378	6.14975	5.45943	4.9542	5.35755	4	6.12928	5.93074	6.52356
Bdh1	5.42626	5.32193	5.72792	5.12928	6.37504	6.50779	6.40939	8.14466	5.85798	5.55459	5.64386	5.61471	4.90689	4.9542	4.32193	8.13443	6.18982	6.45943	6.14975
Bdnf	8.47978	8.08215	7.94251	8.07682	8.17991	7.98299	8.02791	5.39232	8.35315	7.96	8.0607	7.87652	6.76818	7.05528	6.94251	2.32193	7.27612	7.05528	7.16993
Bdp1	8.25267	9.37287	9.33092	9.41996	9.21432	9.26209	9.09276	8.75154	8.41363	9.31741	9.17493	9.10852	9.44501	9.44501	9.53916	8.81698	8.61839	8.08215	8.31288
BE692007	6.49185	0	0	3	4.70044	3	3.16993	0	5.16993	0	0	3.32193	0	0	4.64386	0	5.20945	4.16993	5.20945
Becn1	8.89785	9.41785	9.46557	9.44708	9.47978	9.42626	9.3966	8.45533	8.7879	9.07146	9.04439	9.18735	8.87652	9.00562	9.0634	8.57365	8.74819	8.7211	8.76487
Begain	5.39232	6.65821	7.30378	6.61471	7.82018	8.07146	7.66534	4.32193	4.64386	4.70044	5.2854	4.9542	8.34873	8.7879	8.59246	6.55459	5.80735	5.49185	5.93074
Bend3	6.2854	8.26679	8.49586	7.96578	7.9542	8.26679	7.90087	7.72792	6.62936	7.89482	8.08746	7.98868	8.48784	8.99152	8.45533	8.55842	7.11894	6.67243	7.05528
Bend4	4.58496	6.24793	5.90689	5.75489	6.20945	6.39232	5.9542	7.88874	4.45943	6.10852	6.18982	6.18982	5.80735	5.42626	5.90689	8.96	4.52356	3.90689	4.16993
Bend6	4.70044	5	5.32193	5.2854	4.85798	4.70044	4.45943	3.80735	4.9542	5.58496	5.83289	5.64386	5.45943	5.39232	4.9542	4.52356	5.04439	5	5.45943
Bet1	7.93074	7.30378	7.50779	7.33092	7.52356	7.3837	7.56224	7.41785	7.70044	7.49185	7.56224	7.52356	7.16993	7.12928	7.30378	7.19967	8.13443	7.90689	8.12928
Bet1l	7.41785	6.52356	6.40939	6.56986	6.65821	6.55459	6.9542	6.6865	7.07682	6.37504	6.26679	6.52356	7.2854	7.16993	7.07682	6.87036	7.35755	7.16993	7.12928
Bex1	0	6.65821	7.8392	6.87036	6.9542	8.09803	7.10852	9.3837	3.58496	6.62936	6.9542	6.75489	7.17991	7.46761	7.30378	10.3399	2.32193	2.58496	1
Bex2	0	4.16993	4.24793	4.32193	2	4.08746	4.32193	6.85798	1.58496	2.58496	2.32193	3.80735	2.32193	2.32193	2	8.08746	2	2.80735	2.80735
Bex4	0	5.64386	6.20945	5.32193	6.32193	6.59991	6.40939	8.51175	2	4.9542	4.45943	5.12928	6.59991	6.08746	6.89482	9.82655	2	1.58496	1.58496
Bfar	7.8009	6.91886	6.65821	7.09803	6.72792	6.32193	6.91886	6.79442	7.63662	7.16993	7.03342	7.21917	6.67243	6.26679	6.37504	6.26679	7.89482	7.94837	7.79442
Bfsp1	2.32193	1	3	2.80735	2	2.32193	2	2	2.58496	3.32193	3.45943	3.16993	1	3	2.32193	0	2.32193	3.16993	2
Bglap3	3.45943	2.58496	3.32193	3.58496	2.80735	2	2.80735	6.52356	3.80735	3.70044	3.45943	3.90689	3	2.80735	2.32193	7.40939	3.58496	2.58496	3
Bgn	14.4426	10.2656	9.40727	10.2656	10.9189	10.7142	11.0458	12.1602	14.4426	10.6402	10.4574	10.7142	12.0664	11.7603	11.9833	3.32193	14.4426	13.4476	14.4426
Bhlhb9	6.53916	6.9542	7.15987	7.27612	6.71425	7.05528	6.91886	7.09803	6.87036	6.97728	7.40088	7.01123	6.42626	6.96578	7.2384	5.52356	7.06609	6.80735	7.08746
Bhlhe40	9.28077	9.31967	9.20212	9.50978	9.47573	9.49185	9.5216	7.16993	8.89178	9.06609	9.1267	9.32418	10.9233	10.7177	10.8933	7.63662	8.98868	8.81378	9.04985
Bhlhe41	6.40939	3.90689	4	3.70044	3.70044	4	4.16993	3.45943	5.9542	4	4.45943	3.90689	5.35755	5	5.42626	1	5.70044	5.85798	5.72792
Bhmt	0	0	1	0	3.16993	5.16993	3.16993	7.91289	0	1	1	0	2.80735	4.16993	2.32193	8.7211	1	0	0
Bhmt2	1.58496	2.80735	3.58496	3.16993	4.08746	5.58496	4.39232	6.22882	2	2.32193	3.58496	1.58496	4.24793	5.55459	4.24793	7.93074	2.32193	1.58496	0
Bicc1	8.42626	5.70044	5.83289	6	5.2854	5.24793	5.55459	7.40088	8.61102	6.85798	7.08746	6.91886	7.34873	7.76155	7.18982	3.80735	9.44087	9.6987	9.38802
Bicd1	6.32193	7.67243	7.70044	7.50779	7.85798	7.69349	7.8009	7.13955	6.75489	7.37504	7.59246	7.48382	7.66534	7.46761	7.43463	7.2854	6.78136	6.52356	6.6865
Bicd2	9.35755	8.99152	9.05799	8.92778	9.09276	9.11894	9.10066	8.43879	9.28077	9.00282	9.07146	9.14975	9.18488	9.2854	8.99435	6.83289	9.37287	9.20945	9.33539
Bid	7.40088	7.09803	7.25739	6.96578	7.33092	7.75489	7.3837	8.14975	7.59246	7.70044	7.74147	7.65821	6.76818	7.20945	7.06609	8.03892	7.03342	7.31288	7.36632
Bin1	8.84549	8.20457	8.16993	8.41363	7.98868	7.62205	7.98299	7.45943	8.85798	8.55075	8.5157	8.55459	7.98868	7.56224	7.98299	6.72792	8.83605	8.93369	8.89178
Bin2	5.55459	0	0	1	0	0	0	4.80735	2.58496	0	0	0	0	0	0	6.67243	2.80735	2.58496	2
Bin3	7.3837	7.05528	6.93074	7.06609	6.9542	6.62936	7	5.24793	7.43463	7.11894	6.9542	7.25739	7.09803	6.9542	7.14975	3.58496	6.87036	7.31288	7.31288
Birc2	7.11894	7.01123	7.32193	6.97728	7.29462	7.43463	7.56224	7.87036	6.90689	7.07682	6.93074	7.02237	6.39232	6.84549	6.65821	8.13443	7.16993	6.91886	7.15987
Birc3	7.41785	4.90689	5.39232	5.12928	5.35755	6.26679	5.16993	6.35755	6.90689	5.49185	5.70044	5.42626	5.61471	6.22882	5.9542	7.62205	7.10852	7.39232	7.06609
Birc5	7.57743	8.60733	8.79116	8.50779	7.2854	7.54689	7.54689	9.29232	7.90689	8.86109	8.84235	8.8009	7.52356	7.40088	7.6865	8.41363	8.14466	7.72792	8.27612
Birc6	10.8049	11.585	11.5854	11.5063	11.6935	11.6935	11.4019	11.2155	10.8281	11.4599	11.6935	11.3576	11.8435	11.9091	11.5348	11.5063	10.7322	10.9174	10.7748
Bivm	6.87036	6.72792	6.58496	6.35755	7.05528	7.04439	6.90689	6.79442	7.31288	7.05528	6.82018	7.03342	5.35755	6.06609	5.78136	6.9542	7.20945	6.9542	6.87036
Blcap	8.25267	7.33092	7.46761	7.43463	7.15987	7.08746	7.27612	7.3837	8.13955	7.63662	7.56986	7.50779	7.34873	6.80735	7.29462	7.06609	8.07146	7.92481	8.03892
Blm	5.55459	7.30378	7.62936	6.9542	6.72792	7.08746	6.78136	8.81698	6.50779	7.32193	7.45943	7.46761	6.49185	6.80735	6.70044	8.83289	6.87036	6.08746	6.50779
Blmh	7.56224	8.62571	8.80735	8.40939	8.18982	8.33985	8.5812	8.55075	8.15987	8.42206	8.71768	8.66534	8.29462	8.15987	8.33539	8.60733	8.22882	8.09276	8.08215
Blnk	4.9542	1	2	1	1.58496	3	1	2.32193	3.45943	2	3.32193	2.80735	1	2.58496	1	5.58496	2.80735	3.32193	2.32193
Bloc1s1	7.07682	6.04439	6.64386	6.49185	6.04439	6.24793	6.33985	6.88264	6.78136	6.47573	6.53916	6.62936	6.35755	6.52356	6.67243	6.64386	7.07682	7.30378	6.94251
Bloc1s2	7.29462	7.69349	7.61471	7.66534	7.64386	7.7211	7.87036	7.59246	7.24793	7.9542	7.86419	7.90689	6.84549	7.03342	7.06609	8.29921	7.27612	7.16993	7.17991
Bloc1s3	5.78136	6.32193	6.24793	6.12928	5.9542	5.67243	6.20945	5.35755	6.18982	6.35755	6.40939	6.40939	4.9542	3.70044	3.80735	7.27612	5.90689	5.97728	5.64386
Bloc1s4	5.75489	6.02237	6.14975	5.97728	5.70044	5.78136	6.10852	5.58496	5.64386	5.64386	5.80735	6.02237	6.18982	6.16993	6.22882	7.26679	5.83289	5.88264	5.78136
Bloc1s5	5.55459	6.08746	6.39232	5.9542	6.10852	6.12928	5.90689	5.16993	5.85798	6.24793	6.67243	6.30378	5.75489	5.32193	5.55459	5.16993	5.85798	6.2854	6
Bloc1s6	7.08746	6.82018	6.89482	6.62936	7.07682	7.03342	7.02237	6.04439	7.2854	7.34873	6.91886	7.07682	6.85798	6.80735	6.93074	6.9542	6.6865	6.87036	7.06609
Blvra	6.49185	6.75489	7.43463	7.06609	6.42626	6.80735	6.58496	4.80735	6.45943	6.49185	6.70044	6.24793	6.94251	6.98868	6.91886	5.61471	6.14975	6.16993	5.90689
Blvrb	7.29462	5.70044	5.58496	5.9542	5.90689	6.39232	5.97728	7.12928	6.35755	5.72792	5.93074	5.52356	7.11894	7.13955	6.98868	7.78136	6.33985	7.14975	6.16993
Blzf1	7.09803	6.82018	6.79442	6.91886	6.84549	6.88264	7.01123	6.87036	7.13955	6.40939	6.6865	6.65821	7.43463	7.35755	7.57743	7.53138	7.08746	7.34873	7.01123
Bmf	3	3.80735	3.16993	3	3	2.32193	3.70044	5.08746	4.64386	3	3.32193	3.32193	1	1.58496	2.80735	6	4.80735	4.9542	4.80735
Bmi1	8.19476	8.14975	8.56605	8.14466	8.19476	8.20457	8.09803	7.43463	7.8392	8.09276	7.91886	7.90087	7.46761	8.09803	7.98868	6.10852	8.09803	7.49185	8.12412
Bmp1	10.3966	8.81378	8.55459	8.83289	8.47168	8.34873	8.30834	8.7879	10.1586	8.73809	8.57365	8.7039	8.96	8.89785	8.83605	2	10.4788	10.3966	10.4105
Bmp2	3.70044	4.64386	5	4.90689	6.18982	5.9542	5.52356	1	4.39232	4	3.80735	3.90689	7.36632	7.59246	7.15987	0	3.16993	4	1
Bmp2k	8.46352	9.47573	9.33092	9.35315	8.94544	8.69697	8.82655	5.83289	7.98299	8.92481	8.37938	8.87344	9.77314	9.5812	9.66534	5.35755	7.7879	7.58496	7.7211
Bmp4	5.24793	3.80735	3.45943	3.80735	5.64386	4.9542	5.35755	5.35755	6.49185	5.08746	4.52356	4.70044	5.16993	4.9542	5	1	6.35755	6.20945	6.37504
Bmp5	6.30378	4.45943	0	5.24793	4.16993	0	4.58496	5.2854	6.88264	5.45943	5.42626	5.61471	5.58496	5.32193	3.58496	0	6.52356	6.82018	6.67243
Bmp6	2.58496	5.55459	5.97728	5.80735	5.80735	6.14975	5.16993	2.80735	2.58496	5.9542	6.59991	5.72792	6.50779	6.45943	5.55459	2	2.80735	3.32193	3.16993
Bmp8b	2	2.80735	2.32193	2.80735	4.90689	4.24793	4.64386	1	2	3.70044	2.58496	3	3.80735	3.80735	4.24793	2.58496	1	1	0
Bmper	6.89482	5.16993	5.08746	5.75489	5.70044	5.85798	5.16993	5.97728	7.37504	6.52356	6.52356	6.72792	5.72792	5.78136	5.85798	2.32193	7.56224	7.85175	7.65105
Bmpr1a	9.81698	9.5216	9.58308	9.85487	9.55075	9.41996	9.83763	9.23601	9.89482	9.72281	10.0526	9.96145	9.70563	10.4378	10.2033	8.66888	9.82972	9.79604	9.87344
Bmpr1b	7.15987	5.08746	5.04439	5.55459	4.32193	4.08746	5.12928	5.55459	6.55459	5.64386	5.55459	5.90689	4.24793	4.58496	4.52356	2.80735	6.97728	6.67243	6.75489
Bmpr2	10.1396	9.99718	9.41363	9.70563	9.79766	9.43045	9.55267	8.73809	9.77479	9.7364	9.61471	9.88264	10.3049	10.0755	10.1408	8.29002	9.83131	9.55267	9.81698
Bms1	8.81378	9.69174	9.63844	9.64024	9.62205	9.63118	9.65642	9.54496	8.86728	9.73132	9.79442	9.64746	9.28771	9.29232	9.27612	9.74147	9.05257	9.05799	9.16239
Bmyc	5.85798	6.33985	5.85798	6.26679	5.88264	5.70044	5.83289	6.10852	5.61471	6.30378	6.35755	6	5.39232	3.90689	3.90689	4.39232	5.72792	5.45943	6.14975
Bnc2	6.9542	4.80735	4.24793	4.58496	4.32193	5.20945	4.9542	6.65821	7.18982	5.24793	5.12928	4.90689	5.39232	5.08746	4.70044	5.64386	7.47573	7.96578	7.54689
Bnip1	5.61471	5.42626	5.64386	5.55459	5.24793	5.78136	4.90689	5.58496	5.78136	5.55459	5.97728	5.93074	5.39232	5.72792	5.70044	5.75489	5.85798	5.61471	5.67243
Bnip2	9.7211	9.07146	9.05528	9.0954	9.16491	9.11634	9.17742	8.21917	9.70563	9.23122	9.16491	9.37938	9.17243	9.15987	9.20945	7.64386	9.70563	9.64205	9.65105
Bnip3	7.02237	8.26209	8.10329	8.30378	7.36632	6.93074	8.55459	5.20945	7.02237	6.75489	7.59246	7.07682	7.81378	7.49185	8.10329	7.60733	6.70044	6.39232	6.85798
Bnip3l	9.17991	8.91289	8.67948	8.93369	8.82972	8.49185	9	8.85175	8.96867	8.84235	8.62936	8.90689	8.43879	8.55075	8.90989	8.36194	8.98014	8.8392	8.84862
Boc	8.09276	6.64386	6.22882	6.59991	6.33985	6.42626	6.2854	6.16993	8.01123	6.87036	6.96578	6.79442	6.91886	6.94251	6.98868	4.90689	8.18488	8.31741	8.18488
Bod1	7.79442	8.06609	8.19476	8.10329	8.45533	8.5812	8.42626	7.53916	7.8009	8.2384	8.30378	8.19476	8.32643	8.43879	8.24793	6.33985	7.81378	7.78136	7.63662
Bod1l	9.04985	9.11634	9	9.03342	9.05528	8.90989	9.04439	9.19229	8.93958	9.19967	8.81698	8.90689	8.60733	8.55459	8.59991	8.90989	9.18239	8.95128	9.0634
Bok	6.39232	6.42626	7.04439	7.03342	5.85798	6.20945	5.85798	5.93074	7.11894	7.24793	7.45943	7.29462	7	7.82018	6.71425	2.58496	7.06609	6.33985	6.90689
Bola1	4.9542	6	6.22882	6.44294	5.9542	5.90689	6.02237	5.49185	4.85798	5.88264	5.72792	5.49185	5.49185	5.32193	4.9542	3.80735	5.04439	5.52356	5.85798
Bola2	7.25739	7.77479	7.77479	7.73471	7.58496	7.7211	7.88264	7.27612	7.14975	7.34873	7.77479	7.53916	7.67243	7.33985	7.53916	7.49985	6.75489	6.87036	7.07682
Bola3	7.20945	6.98868	7.87652	7.70044	7.40939	6.97728	7.35755	6.10852	7.08746	7.43463	7.43463	7.60733	7.31288	6.85798	7.27612	3.90689	6.93074	7.39232	7.42626
Boll	0	3.32193	0	3.32193	2.80735	0	0	5.2854	3.58496	0	0	0	0	0	0	6.12928	0	0	0
Bop1	8.25739	9.52552	9.61839	9.56033	9.75989	9.75989	9.8009	9.40939	8.47573	9.48784	9.63662	9.56033	9.15735	8.85175	9.03067	8.93369	8.57365	8.26679	8.54303
Bora	6.04439	7.53916	7.54689	7.26679	7.16993	7.05528	7.13955	7.3837	6.49185	7.39232	7.74819	7.29462	6.87036	6.93074	6.50779	7.40088	6.83289	6.04439	7.02237
Bpgm	7.11894	7.33092	7.17991	7.53138	7.08746	6.76818	7.13955	5.70044	6.79442	8.21432	7.93074	8.10329	7.46761	7.3837	7.20945	6.62936	6.82018	6.50779	6.85798
Bphl	5.70044	5.67243	6	6.06609	5.16993	4.32193	5.2854	3.80735	5.61471	5.39232	5.55459	5.70044	6.35755	5.85798	5.97728	4.9542	5.20945	6	5.93074
Bpnt1	7.5157	8.3443	8.19476	8.24317	8.53528	8.27612	8.37069	8.57365	7.43463	8.47978	8.55075	8.45943	7.83289	7.69349	7.85798	9.45943	7.43463	7.07682	7.40088
Bptf	10.0728	10.2228	10.1923	10.1724	10.1724	10.1824	10.1599	10.643	10.0967	10.2527	10.207	10.1599	10.5216	10.7566	10.3987	10.7347	10.0553	10.007	10.0293
Braf	8.57365	8.51964	8.43879	8.56986	8.80735	8.67596	8.62936	8.31288	8.58496	8.57743	8.58496	8.57365	8.73471	8.93369	8.83289	8.20945	8.55842	8.5812	8.59991
Brap	8.77808	8.95128	8.96	8.85175	8.82018	8.85175	8.71768	8.24317	8.69697	8.69	8.62936	8.81378	8.9542	8.71425	8.99435	8.79442	8.61839	8.49586	8.63662
Brat1	6.93074	6.97728	7.18982	7.13955	7.34873	7.19967	7.22882	7.08746	6.72792	7.06609	6.84549	6.91886	5.70044	5.72792	5.97728	7.50779	7	7.04439	6.94251
Brca1	6.14975	7.96578	8.32193	7.80735	6.96578	7.58496	7.36632	9.32643	6.42626	7.92481	8.25739	8.01681	6.78136	7.17991	7.05528	9.18488	6.64386	6.44294	6.71425
Brca2	5.90689	7.03342	7.06609	6.62936	6.80735	7.18982	6.67243	9.1267	6.02237	7	7.06609	7.17991	6.39232	7.20945	7.01123	8.21432	6.40939	5.90689	6.16993
Brcc3	7.58496	7.86419	7.92481	7.6865	7.96578	8.02791	7.87036	7.77479	7.56986	7.77479	7.80735	7.71425	7.64386	7.78136	7.63662	7.90087	7.69349	7.69349	7.50779
Brd1	8.69	8.99435	9.09011	8.93958	8.84862	9.17493	8.91289	9.20701	8.77149	8.87652	8.74819	8.90388	9.88874	9.98157	9.81378	9.86109	8.87652	8.74147	8.8009
Brd2	10.0821	10.6036	10.643	10.5689	10.6644	10.6644	10.6644	10.809	10.1824	10.5008	10.4252	10.4605	11.0175	11.1529	10.9944	10.9944	10.3004	10.0728	10.1472
Brd3	8.82337	9.28771	9.23601	9.20212	9.14466	9.08746	9.08215	9.31741	8.93369	9.21432	9.24317	9.25739	9.11114	9.29462	9.0954	9.49386	8.9542	8.80413	8.84235
Brd4	9.96434	10.3554	10.2808	10.1599	10.1357	10.1724	9.93221	10.8918	9.93221	10.1163	10.1357	9.89633	10.3826	10.4126	10.1599	10.3987	9.96434	9.99152	10.0553
Brd7	8.48784	8.83605	8.69697	8.71425	8.53138	8.64024	8.54303	8.60733	8.23362	8.79116	8.66534	8.67596	8.26679	8.51175	8.37938	8.16491	8.47978	8.45121	8.61471
Brd8	8.51964	8.92481	9.17742	8.90388	8.93074	8.95128	8.84862	9.69523	8.38802	8.68299	8.83605	8.5812	8.67243	8.62936	8.62936	8.98868	8.5812	8.54689	8.52356
Brd9	7.63662	8.01123	8.31741	8	7.90087	7.99435	7.94837	7.60733	7.78136	7.7879	7.81378	7.96	8.23362	8.21917	8.15987	8.18982	8.01681	7.93664	8.02237
Bre	7.48382	7.53138	7.42626	7.58496	7.26679	7.40088	7.49185	7.22882	7.40088	7.25739	7.40939	7.17991	8.10329	7.94837	7.91886	8.0607	6.94251	7.47573	7.2384
Brf1	7.49185	7.98299	7.93074	7.98299	7.87652	7.7211	7.65821	7.21917	7.56224	7.74147	7.85175	7.74147	8.17991	8.2384	8.24793	6.18982	7.26679	7.3837	7.39232
Brf2	5.64386	5.67243	5.67243	5.52356	5.85798	5.72792	5.67243	5.61471	5.49185	5.49185	5.93074	5.61471	5.45943	6.12928	5	4	5.61471	5.45943	5.45943
Bri3	8.51175	7.6865	7.73471	7.65821	7.35755	7.70736	7.31288	7.06609	7.85175	7.43463	7.24793	7.54689	7.97154	7.9542	7.93664	7.40088	8.16993	8.5157	8.38802
Bri3bp	8.51175	8.89785	9.07682	8.89178	8.62936	8.74819	8.73132	8.74483	8.54303	8.86728	8.99435	9.02514	8.65105	8.74147	8.69349	8.94837	8.3966	8.224	8.44708
Brinp1	7.98299	6.71425	5.64386	6.52356	6.24793	5.90689	5.9542	6.75489	7.87652	6.71425	6	6.61471	6.78136	6.35755	6.49185	5.55459	7.76155	7.89482	7.85175
Brinp2	1	3.90689	3.80735	3.45943	4.75489	4.08746	4.52356	1	0	1	1.58496	1.58496	5.32193	5.2854	5.16993	2	0	1	2
Brinp3	5.55459	0	0	0	0	3.45943	0	6.06609	5.52356	0	0	4.64386	0	0	3.58496	0	5.2854	6.78136	5.90689
Brip1	6.12928	6.26679	6.56986	6.26679	5.75489	5.52356	5.83289	6.83289	6.12928	6.67243	6.45943	6.56986	5.78136	6.18982	6.10852	7.49185	6.47573	6.30378	6.06609
Brip1os	8.45533	8.47168	8.33539	8.3966	7.98868	8	7.74147	8.69	8.77479	8.41363	8.30378	8.17991	8.10329	8.29921	8.0607	8.92184	8.75822	8.92184	8.7879
Brix1	8.31288	8.93664	9.14211	8.87036	9.16742	9.29462	9.14211	9.37721	8.2854	9.10591	9.04166	9.05257	8.96	9.01681	9.19722	9.86419	8.41785	8.31741	8.3443
Brk1	8.98584	8.89482	8.84549	8.90689	8.90689	8.82018	9.02237	8.66534	8.97154	8.89178	8.79116	8.89785	8.90087	8.96	9.00843	8.45943	8.95128	8.94544	8.91289
Brms1	6.55459	7.25739	7.26679	7.42626	7.16993	7.43463	7.15987	7.05528	6.47573	6.87036	7.03342	6.71425	6.62936	6.50779	6.78136	6.49185	6.6865	6.64386	6.22882
Brms1l	7.62205	7.24793	7.40939	7.3837	7.31288	7.48382	7.48382	7.43463	7.8009	7.58496	7.31288	7.44294	7.56224	7.30378	7.48382	7.43463	7.61471	7.77479	7.59246
Brox	8.82018	8.22882	7.87036	8.19476	8.29921	8.19967	8.37938	7.99435	8.7211	8.13443	7.96	8.21432	8.31288	8.12412	8.24317	8.38802	8.60363	8.26679	8.633
Brpf1	7.99435	8.01681	7.96578	8.13443	8.04985	7.96	7.82018	8.26209	7.88264	7.94837	7.90689	7.73471	8.50383	8.52748	8.47573	7.90689	7.85798	7.66534	7.87036
Brpf3	8	8.11374	8.04985	8.01681	8.20457	8.07146	7.98299	8.93664	8	7.69349	7.72792	7.77479	8.74819	8.71768	8.52356	8.46352	8.13443	7.59246	7.99435
Brsk1	6.33985	6.22882	5.52356	6.16993	6.22882	6.12928	6.16993	6.04439	6.76818	6.16993	6	5.93074	6.14975	6.10852	5.9542	7.75489	6.42626	6.08746	6.42626
Brwd1	9.01681	9.06609	9.18488	9.13186	9.29462	9.29921	9.1267	9.65642	9.17991	8.93074	8.74147	8.84862	9.93517	10.058	10.021	9.43879	9.1267	8.81698	8.93664
Brwd3	7.79442	8.58496	8.55075	8.32193	8.51964	8.34873	8.38802	8.33985	7.73471	8.16491	8.19476	8.15987	7.7879	7.75489	7.7879	9.09011	7.90689	7.9542	7.72792
Bscl2	7.44294	7.61471	7.74819	7.76818	7.32193	7.59991	7.60733	7.42626	6.80735	7.65105	8.17991	7.82655	7.49985	7.50779	7.43463	8.20457	6.76818	7.54689	6.78136
Bsdc1	8.15482	7.59246	7.19967	7.55459	7.56224	7.62936	7.66534	7.43463	7.93074	7.37504	7.50779	7.53138	6.82018	6.24793	6.9542	7.83289	8.01123	8.12412	7.76818
Bsg	10.8734	10.7347	10.6644	10.7574	10.7013	10.5689	10.8305	10.7013	10.809	10.623	10.5689	10.6221	10.585	10.4126	10.643	10.9542	10.6644	10.716	10.6847
Bst2	7.74147	6.83289	7.71425	6.9542	7.01123	8.08215	7.31288	5.55459	6.55459	5.58496	6	5.9542	7.61471	7.90689	7.45121	6.75489	6.55459	8.24793	6.71425
Btaf1	9.0607	9.36851	9.83605	9.34207	9.51175	9.48784	9.44087	9.35975	9.21675	9.25974	9.40939	9.25974	10.2923	10.0126	10.128	9.63481	9.0634	9.01959	9.12153
Btbd1	8.83605	9	8.91289	8.91289	8.96	9.14975	9.14975	8.51175	8.73471	9.03067	8.98584	9.03342	9.15735	8.9571	8.89785	8.18982	8.74147	9.04712	8.7039
Btbd10	8.14975	7.7879	8.03342	7.96578	8.21917	8.2384	8.09276	8.17991	8.31288	7.98868	7.99435	7.96	8.42626	8.49985	8.29921	8.37938	8.15987	8.16993	8.24793
Btbd11	4.52356	4.58496	4.52356	3.90689	4	4.70044	3.70044	6.08746	5.35755	4.9542	5.04439	5	5.35755	6.02237	5.64386	7.07682	4.85798	4.80735	4.90689
Btbd19	6.56986	6.87036	7.01123	6.89482	6.93074	7.42626	6.71425	7.91886	6.6865	7.30378	6.78136	7.08746	6	5.61471	5.83289	8.83289	6.20945	5.75489	6.08746
Btbd2	7.42626	8.49586	8.33092	8.14975	8.20945	8.04985	7.98299	8.31741	7.33092	7.87652	7.99435	7.94837	7.97728	7.58496	7.72792	8.633	7.59991	7.82655	7.60733
Btbd3	7.92481	8.53528	8.09803	8.48382	8.48784	8.36632	8.35755	7	7.78136	8.0607	7.73471	8.13443	8.61471	8.37504	8.41785	6.33985	7.85798	7.67243	8.01123
Btbd6	5.78136	5.61471	5.88264	5.49185	5.58496	5.61471	5.67243	5.35755	6.26679	5.88264	6.32193	5.80735	4.85798	5	4.9542	3.70044	5.90689	6.14975	5.97728
Btbd7	8.32643	8.32643	8.37504	8.30378	8.42206	8.40088	8.19967	7.78136	8.42206	8.35755	8.43463	8.36632	8.92778	9.02791	8.81057	7.59991	8.44708	8.45943	8.18982
Btbd9	7.14975	7.09803	6.78136	7.27612	7.31288	7.27612	7.06609	7.05528	6.89482	6.94251	6.87036	7.13955	7.59991	7.7211	7.42626	8.15987	6.9542	7.17991	6.80735
Btd	6.84549	6.61471	6.52356	6.40939	6.45943	6.6865	6.12928	5.42626	6.91886	6.06609	6.22882	6.24793	7.35755	7.22882	6.93074	4.9542	6.50779	7.72792	6.65821
Btf3	10.5255	11.2204	11.5377	11.5103	11.0828	11.2831	11.3614	11.2204	10.6457	11.2831	11.412	11.2497	11.0828	11.1222	11.1892	11.2831	10.5868	10.6874	10.5868
Btf3l4	8.34873	8.55459	8.76487	8.73809	8.54303	8.50779	8.82337	8.69697	8.69349	8.75822	8.7039	8.79116	8.37938	8.37504	8.77808	8.75154	8.43463	8.55459	8.59619
Btg1	8.97728	8.57743	8.39232	8.73471	9	8.90087	8.98584	7.62205	8.76818	8.51175	8.3966	8.62936	9.20457	9.40939	9.52552	7.73471	8.69697	9.08215	8.72792
Btg2	9.16742	8.61102	8.28077	8.74483	9.43045	9.0634	9.43045	7.76818	8.97441	8.62571	8.52748	8.62571	8.83605	8.65105	8.86728	7.98868	8.86419	8.29462	8.41785
Btg3	6.80735	6.65821	5.20945	6.16993	5.70044	7.07682	6.58496	5.85798	6.74147	6.14975	7.26679	6.82018	6.24793	6.65821	6.04439	6.35755	7.53138	6.12928	7.75489
Btk	5.04439	1	0	0	0	1	0	2.32193	3.45943	0	1.58496	0	0	0	0	2.80735	3	2.80735	3
Btla	0	6.24793	6.52356	6.26679	6.02237	6.67243	6.39232	6.33985	0	6.06609	6.32193	5.75489	6.2854	6.94251	6.6865	6.08746	0	0	0
Btrc	6.91886	5.39232	5.70044	6.02237	6.32193	5.88264	6.24793	7.69349	7.08746	6.33985	6.24793	6.37504	6.49185	6.24793	6.12928	8.03342	6.96578	7.27612	7.09803
Bub1	8.02237	8.49185	8.56986	8.31741	7.85175	8.11374	7.9542	9.12153	8.10329	8.43463	8.61102	8.37504	7.92481	7.84549	7.87036	9.74315	8.43879	8.01681	8.47978
Bub1b	7.34873	9.10066	9.31967	9.11374	7.72792	8.3443	7.98299	9.74819	7.72792	8.96	9.42417	9.1472	7.52356	7.46761	7.56986	8.82655	8.26209	7.84549	8.10852
Bub3	8.93664	9.37938	9.59991	9.37287	9.1472	9.26913	9.30378	9.40088	8.77808	9.13699	9.19967	9.06878	9.28309	9.10329	8.81698	9.34207	8.93369	9.00562	9.07948
Bud13	6.49185	6.90689	6.71425	6.52356	6.56986	6.76818	6.50779	7.07682	6.74147	6.71425	6.64386	6.70044	6.2854	6.65821	6.10852	6.75489	6.65821	6.78136	6.74147
Bud31	8.45943	8.28077	8.47168	8.35755	8.36632	8.24793	8.52356	8.40088	8.74819	8.5157	8.48382	8.42626	8.48382	8.46352	8.63662	8.03892	8.62936	8.45121	8.69697
Bysl	8.04439	8.73809	8.72792	8.58496	8.61839	8.75822	8.49586	8.74147	8.15987	8.57365	8.75154	8.633	8.66534	8.86109	8.66178	8.27612	8.01123	8.21917	8.16491
Bzw1	10.8321	11.1222	11.2831	11.2497	11.1892	11.1892	11.5901	11.1222	10.9241	11.1892	11.1592	11.2831	11.0505	11.3326	11.3326	11.7	11.0828	10.7177	10.9801
Bzw2	8.13443	10.2877	10.3848	10.2703	9.82177	9.5812	9.92333	9.0607	8.45533	10.1189	10.2119	10.0741	9.60363	9.40514	9.60363	8.92778	8.61471	8.45943	8.61102
C030013D06Rik	4.64386	5.93074	5.24793	5.58496	5.80735	5.75489	4.39232	5.52356	0	5.42626	5.90689	4.45943	6.32193	5.93074	4.75489	5.2854	4.64386	4.16993	5.90689
C030039L03Rik	3.16993	4.24793	3.80735	3.80735	4.24793	4.16993	3.70044	6.62936	3.80735	3.80735	3.90689	3.58496	3.58496	4.45943	3.80735	7.88874	2.80735	3.16993	3.45943
C130071C03Rik	4.64386	4.24793	5.24793	2.80735	4.70044	4.39232	3	3	3	3	5.35755	4.52356	3.45943	5.75489	3.16993	2.80735	3.32193	3.90689	5.58496
C130073F10Rik	1.58496	0	1	0	1	0	1.58496	5.88264	0	0	0	1.58496	0	0	0	6.49185	1.58496	1.58496	0
C130074G19Rik	2.32193	4.70044	5.52356	4.24793	4.70044	5.93074	4.39232	7.82018	1.58496	5.64386	6.20945	5.24793	4.45943	6.2854	5.39232	6.89482	1.58496	2.58496	1.58496
C1d	8.17493	8.02237	8	7.97728	8.12412	8.23362	8.224	7.76818	8.07682	7.88264	7.87652	8.10852	7.90087	7.85798	7.82018	7.89482	8.15482	8.01681	8.13955
C1galt1	7.26679	6.96578	6.79442	7.05528	7.13955	6.89482	7.07682	6.82018	7.53916	7.22882	7.22882	7.09803	6.84549	7.2384	7.26679	7.27612	7.43463	7.17991	7.5157
C1galt1c1	7.01123	6.84549	6.72792	6.62936	7.17991	6.79442	7.29462	5.9542	7.27612	7.02237	6.78136	6.84549	6.49185	6.49185	6.87036	6.44294	6.83289	6.91886	6.78136
C1qa	9.42626	0	0	1	0	0	0	4.16993	7.20945	0	0	1	0	0	0	0	6.42626	5.90689	6.14975
C1qb	9.5411	2.32193	2	0	1	1	1	3.90689	7.2854	2	1.58496	1	0	0	1	0	6.42626	6.33985	6.42626
C1qbp	9.19476	10.5831	10.6411	10.5459	10.6211	10.4988	10.6411	10.4778	9.41363	10.3805	10.4378	10.4388	10.1059	10.1573	10.1799	10.6211	9.2854	9.22882	9.25503
C1qc	9.07682	1	0	1	0	0	0	3.45943	6.67243	0	0	0	0	0	0	0	6.12928	5.61471	5.80735
C1ql3	5.32193	4.16993	4.70044	4.64386	3.70044	3.90689	3.45943	2.32193	4.58496	5.24793	5.2854	5.39232	3.58496	3	2.58496	1.58496	4.64386	3.90689	4.08746
C1qtnf1	6.67243	8.24317	8.66178	8.37069	8.57365	8.6865	8.64746	2.32193	6.58496	8.42626	8.84549	8.54303	8.87344	9.26679	8.84235	0	5.49185	6.45943	5.70044
C1qtnf2	5.24793	0	1	0	0	0	1	3.16993	4.24793	1.58496	0	1	0	1	1	0	5.35755	6.56986	5.39232
C1qtnf3	9.88111	4.64386	3.70044	5.42626	5.08746	4.24793	4.9542	7.53138	9.67596	5.58496	5	5.93074	5.67243	5.45943	5.93074	1	9.34651	9.27612	9.31061
C1qtnf5	6.47573	1	2.58496	2.32193	1	1.58496	1.58496	2.58496	5.90689	2.58496	2.58496	1.58496	2.80735	4.16993	2.58496	0	6.20945	5.75489	6.04439
C1qtnf6	7.74147	5.2854	4.32193	5.08746	4.52356	3.80735	4.90689	6.50779	8.10329	5.9542	5.55459	5.80735	6.59991	6.45943	6.58496	1	8.13955	8.57365	7.98868
C1ra	6.6865	7	7.16993	7.24793	7.63662	7.91886	7.78136	5	6.80735	6.42626	6.2854	6.91886	8.80413	8.86419	8.86109	3.16993	6.94251	8.25267	7.02237
C1rl	5.24793	3.80735	4.9542	4.70044	4.32193	4.85798	3.45943	3.80735	4.85798	4.45943	4.52356	4.24793	5.39232	5.49185	5.16993	5	5	5.55459	5.12928
C1s1	7.17991	6.83289	6.80735	7.03342	8.10852	8.37938	8.29002	6.14975	7.04439	6.12928	6.10852	6.50779	9.26679	9.51964	9.51373	6.91886	6.87036	8.35755	7
C230052I12Rik	4.80735	5.70044	6.37504	5.97728	5.49185	5.58496	5.78136	6.16993	5.67243	6.30378	6.78136	6.37504	4.9542	5.04439	5.61471	3.58496	5.97728	5.35755	5.83289
C2cd2	6.64386	5.64386	5.35755	5.61471	5.45943	5.52356	5.35755	5.75489	6.35755	6	5.61471	6.16993	5.39232	6.37504	5.45943	6.08746	7.02237	7.13955	6.50779
C2cd2l	6.30378	7.14975	7.17991	7.37504	7.41785	7.24793	7.12928	5.70044	6.40939	6.52356	6.74147	6.87036	7.20945	7.34873	7.15987	7.56986	6.49185	6.18982	6.2854
C2cd3	7.26679	7.96578	7.77479	7.67948	7.53916	7.6865	7.58496	7.73471	7.13955	7.96578	8.00562	7.90087	7.03342	7.19967	7.02237	8.29921	7.12928	7.21917	7.13955
C2cd5	4.08746	6.44294	6.50779	5.88264	6.50779	6.87036	6.08746	7.49985	5.20945	6.04439	6.26679	6.26679	5.97728	6.02237	6.24793	7.91886	5.24793	5.75489	5.49185
C3	6.59991	4.75489	3.70044	5.2854	6.67243	5.16993	6.90689	1.58496	3.80735	4.75489	3.45943	5.12928	8.12412	7.47573	8.02237	0	4.75489	5.64386	4.85798
C330006A16Rik	7.97728	8.633	8.6865	8.60363	8.41785	8.25267	8.26679	7.40088	7.91289	8.54303	8.69349	8.36194	7.85175	7.76818	7.92481	7.45943	7.82018	8.00562	7.92481
C330007P06Rik	8.35755	7.62205	7.65821	7.82018	7.06609	7.16993	7.2384	7.55459	8.08746	7.8009	7.78136	7.7879	7.37504	7.24793	7.45943	6.96578	8.02237	8.02237	8.04985
C330013J21Rik	6.70044	7.15987	6.9542	7.05528	7.17991	7.13955	7.14975	6.64386	6.65821	6.90689	7.07682	6.79442	7.54689	7.39232	7.45121	7.24793	6.88264	6.89482	6.79442
C330018D20Rik	5.78136	6.14975	6.20945	6	6.42626	6.10852	6.42626	5.16993	5.93074	5.83289	6	5.90689	5.90689	5.78136	5.55459	4.90689	5.75489	6.37504	6.06609
C330021F23Rik	6.85798	7.07682	7.25739	6.72792	7.2384	7.56986	7.31288	7.41785	7.14975	7.22882	7.40088	7.37504	7.53916	7.37504	7.76155	7.9542	6.26679	6.76818	6.83289
C330027C09Rik	8.14466	9.2384	9.26913	9.21675	8.40514	8.47978	8.58496	9.24555	8.22882	9.16742	9.21675	9.14975	8.01123	8.35755	8.24793	9.29692	8.71768	8.26209	8.74483
C330046G13Rik	0	0	0	0	0	0	0	5.12928	0	0	0	1	0	0	0	5.45943	0	0	0
C3ar1	8.67596	2	2.32193	2	0	1	1.58496	4.75489	6.84549	1	1.58496	1	1	0	2	0	6.50779	6.14975	6.12928
C430049B03Rik	4.24793	2	1.58496	2.80735	0	2.32193	0	3	4.85798	0	2.80735	2.80735	2.32193	2.80735	3.16993	0	5.55459	5.78136	5.2854
C4b	1	2	2.32193	3	1.58496	3.80735	3	1.58496	0	2	0	1	4.64386	6.6865	5.32193	3.80735	2.32193	3.80735	2.32193
C530008M17Rik	8.14975	6.32193	5.55459	6.14975	4	4.16993	4.39232	6.37504	8.12412	6.59991	6.30378	6.74147	5.75489	5.35755	5.55459	3	8.13955	7.84549	8.29921
C5ar1	7.53138	0	0	1	2	1	1	3.32193	5.52356	0	1	2	0	1	0	0	5.2854	5.55459	4.90689
C77080	5.97728	7.41785	6.71425	7.26679	8.66178	8.59246	8.52356	9.60548	6.35755	7.3837	7.15987	7.2384	7.12928	6.78136	7.59991	9.91737	5.61471	5.64386	5.83289
C77370	7.03342	7.18982	7.05528	7.2384	7.2384	7.15987	7.25739	9.17742	6.58496	7.40088	7.35755	7.33985	6.74147	6.71425	6.52356	8.72792	7.13955	7.14975	7.30378
C78339	9.03617	8.49985	8.44294	8.57743	8.51964	8.18982	8.42206	8.3443	8.82655	8.51175	8.35755	8.57743	8.15482	8.32643	8.65821	8.29002	9.01681	8.73132	9
C87436	5.83289	6.67243	6.53916	6.85798	6.26679	6.20945	6.2854	5.93074	5.61471	6.30378	6.22882	6.16993	6.22882	6.30378	6.06609	5.9542	5.90689	6.2854	6.04439
Caap1	7.15987	7.22882	7.35755	7.33092	7.27612	7.40088	7.27612	7.34873	7.19967	7.01123	7.25739	7.25739	7.17991	7.35755	7	7.40088	7.29462	7.03342	7.21917
Cab39	9.57365	9.70563	9.86264	9.75656	9.77314	9.88111	9.87191	9.11634	9.19229	9.32867	9.45121	9.49386	10.1762	10.102	9.93811	8.45943	9.41996	9.19967	9.37721
Cab39l	7.14975	7.20945	7.40939	7.50779	7.27612	7.37504	7.52356	6.78136	7.56986	7.35755	7.77479	7.5157	7.7879	7.26679	7.40939	7.7211	7.62205	7.45943	7.59246
Cabin1	8.49586	8.94837	8.9571	8.97441	8.84862	8.82337	8.75822	8.87344	8.88264	8.81057	8.84235	8.86109	8.89785	8.99435	8.8392	8.57365	8.62936	8.72451	8.72792
Cables1	2.32193	4.80735	5.45943	4.75489	4.64386	3.32193	3.90689	2.32193	3	4.58496	4.75489	5.04439	4.75489	4.39232	4.16993	5.85798	4.80735	4.9542	4.58496
Cables2	7	7.35755	7.39232	7.45943	7.44294	7.2384	7.04439	6.02237	6.78136	7.22882	7.16993	7.20945	7.3837	7.56224	7.43463	7.77479	6.96578	6.96578	6.78136
Cabp1	1	1.58496	0	1.58496	1.58496	1.58496	0	5.70044	1	1	2.32193	1.58496	1	1	2.32193	7.91289	2.32193	0	2
Cacfd1	7.73471	8.12928	8.03342	8.04439	8.17991	7.9542	8.14975	6.72792	7.90087	7.83289	7.65105	7.71425	8.17991	7.70044	8.0607	4.39232	8.02791	7.66534	7.98299
Cachd1	8.27146	7.66534	7.05528	7.54689	7.22882	6.80735	7.11894	8.16491	8.02791	7.6865	7.79442	7.7211	7.41785	7.25739	7.18982	6.59991	8.09276	8.36632	8.12412
Cacna1a	6.53916	6.16993	6.33985	6.49185	6.39232	6	6.24793	7.48382	5.61471	6.14975	6.47573	6.20945	7.01123	7.08746	7.05528	7.96	4.9542	5.72792	4.80735
Cacna1c	8.40088	6.45943	5.32193	6.04439	5.67243	4.52356	5.2854	6.70044	8.43045	7.05528	6.55459	6.74147	6.93074	6.33985	6.79442	0	8.77808	8.76818	8.73132
Cacna1d	4	2.32193	3.16993	2.32193	3.80735	4.90689	3.80735	0	2.80735	1.58496	3.16993	1	5.55459	6	5.20945	1	2	1.58496	2
Cacna1g	8.2384	6.18982	4.80735	6.42626	6.12928	3.80735	6.24793	5.64386	7.77479	6.40939	5.45943	6.32193	8.5157	7.42626	8.32193	1	8.43045	8.37069	8.07146
Cacna1h	5.20945	3.45943	1.58496	2.32193	1.58496	2	0	2.58496	5.45943	2.32193	3.16993	3	4.32193	5.35755	5.08746	0	4.32193	3.70044	4.9542
Cacna2d1	8.98584	8.23362	7.76155	8.11894	7.84549	7.49985	7.66534	7.52356	8.98584	8.09803	7.85798	8.02237	7.77479	7.53138	7.86419	6.9542	8.66534	8.61839	8.69
Cacna2d2	0	7.02237	7.62936	6.6865	8.76487	9.12153	8.61839	2.80735	0	4.9542	5.52356	5	7.76155	8.22882	7.7879	5.75489	0	1	0
Cacna2d3	1	3.58496	3.32193	4.24793	4	3.70044	3.80735	0	3	2.80735	3	3.45943	5.64386	5.12928	5.24793	0	2.32193	2.32193	1
Cacnb1	3.32193	6.10852	6.16993	6.02237	6.12928	6.37504	6.40939	6.18982	3.90689	4.9542	5.20945	4.9542	5.70044	6.30378	5.52356	3.32193	4.08746	3.80735	3.16993
Cacnb2	5.24793	5.85798	5.70044	5.61471	5.42626	5.12928	5.24793	2.32193	4.80735	6.70044	6.35755	6.2854	5.90689	6	6.04439	2.80735	5.24793	5.70044	5.80735
Cacnb3	8.29921	9.20945	9.13443	9.26913	9.46352	9.51964	9.35094	7.7211	8.13443	9.3837	9.30378	9.36851	9.25267	9.61839	9.38586	7.46761	8.42626	8.28077	8.19476
Cacng7	7.8009	5.90689	5.72792	6.06609	4.9542	5.64386	5.45943	5.55459	7.3837	6.20945	5.45943	5.61471	6.71425	6.10852	6.55459	5.90689	7.15987	6.61471	7.03342
Cactin	8.04985	8.2384	8.26679	8.09276	7.96578	8.10852	7.96578	8.70044	7.85175	8.38802	8.15482	8.08746	7.92481	8.00562	7.6865	8.15987	8.27612	7.82655	8.20457
Cacul1	9.29692	9.19229	9.27845	9.17243	9.28309	9.2384	9.19967	9.22641	9.33539	9.34207	9.41574	9.30606	9.37287	9.32193	9.20212	9.26444	9.16239	9.15987	9.15482
Cacybp	8.65821	10.3587	10.8788	10.4294	10.6475	10.6083	10.8517	10.3038	8.69	10.0485	10.1972	9.99718	9.21432	9.34873	9.57365	10.6475	8.90388	8.73809	8.89482
Cad	9.23122	10.9506	10.8471	10.8049	10.9929	10.9929	10.8057	11.0451	9.62571	11.0154	11.0761	10.9929	9.84549	9.80735	9.77479	11.1517	9.72281	9.53916	9.7364
Cadm1	6.16993	7	6.90689	7.03342	7.46761	7.17991	7.54689	7.5157	4.75489	7.04439	7.30378	7.17991	7.91886	7.46761	8.02237	8.34873	5.04439	4.64386	5.39232
Cadm2	6.12928	7.10852	6.76818	6.97728	6.52356	6.32193	6.42626	5.64386	5.93074	7.03342	7.14975	7.10852	6.61471	6.16993	6.6865	1.58496	6.14975	6.56986	6.18982
Cadm3	4	4.64386	4.39232	5.20945	6.37504	5.90689	5.80735	3.32193	4.80735	5.04439	4.75489	5.12928	6.88264	6.55459	7.04439	4.52356	4.9542	5.2854	4.64386
Cadm4	3	2.80735	3	2.80735	5.20945	5.08746	5	5.58496	3.16993	3.16993	3.58496	3.16993	4.45943	3.45943	4.85798	5.32193	3.16993	3.32193	4.32193
Calcoco1	8.35755	7.96	7.55459	7.81378	8.09276	7.40088	7.74819	7.67948	8.10852	8.01123	7.50779	7.90689	8.41785	8.16491	8.2384	7.41785	8.05528	8.16993	8.03892
Calcoco2	0	1	0	0	2.32193	3.16993	2.32193	9.59432	0	0	2.58496	1	1	1	1.58496	9.73809	0	0	0
Calcr	1.58496	1.58496	2	1.58496	1.58496	6	4.16993	2	1.58496	2	2	2	2	2	1.58496	4.24793	2	2.32193	5.12928
Calcrl	7.11894	6.79442	6.39232	6.65821	6.70044	6.52356	6.90689	6.18982	6.9542	6.78136	6.76818	7.03342	6.64386	6.85798	6.78136	3.45943	7.10852	7.04439	6.84549
Cald1	13.0005	11.7	11.1222	11.7653	11.7	11.8474	11.7	11.9862	12.8265	12.3658	11.9163	12.5194	11.9163	12.1643	12.0701	10.0993	13.0005	12.5194	13.0005
Calhm2	6.72792	5.88264	6.14975	6.22882	5.58496	5.90689	5.75489	5.35755	6.87036	6.39232	6.61471	6.56986	4.75489	4.08746	5.04439	4.24793	6.52356	7.10852	6.6865
Calm1	11.411	11.5372	11.8467	11.628	11.411	11.332	11.628	10.8321	11.4681	11.332	11.4681	11.411	11.1215	10.9233	11.4681	9.69174	11.3614	11.2825	11.3614
Calm2	11.021	11.021	11.1618	11.0519	10.7185	10.9593	11.021	10.8788	11.0848	11.1248	10.9965	11.1618	10.9263	10.7838	10.9972	10.9965	11.0848	11.1618	11.0519
Calm3	10.5008	10.2372	10.3542	10.268	9.96434	9.94398	10.0553	10.268	10.5216	10.2538	10.2527	10.3004	9.81858	9.75989	9.86728	10.0182	10.5689	10.7347	10.6036
Calml4	3.16993	2.32193	3.45943	3.32193	3.16993	3.70044	3.90689	1.58496	4.39232	2.80735	2.80735	3.32193	5.24793	5.12928	5.08746	2.32193	2.80735	4.45943	3.16993
Calr	12.8263	12.2458	12.0698	12.365	11.9858	11.9155	12.2458	12.8263	12.6528	12.2458	12.0698	12.2458	11.8467	11.6991	11.9858	11.628	13.0002	13.1647	13.0002
Calu	12.8275	11.7669	11.7017	11.8482	12.0715	12.2473	12.5214	11.7017	12.8275	11.9873	11.8482	12.0715	12.5214	12.3671	12.5214	11.6298	13.0014	13.1655	12.6551
Camk1	8.40088	6.6865	6.70044	6.82018	6.22882	6.26679	6.33985	6.26679	8.13443	6.89482	7.08746	6.88264	7.21917	7.31288	7.32193	6.94251	7.91886	8.0607	7.92481
Camk1d	6.12928	6.45943	6.20945	6.6865	6.12928	6.50779	5.88264	7.47573	5.78136	6.93074	6.55459	6.90689	6.16993	6.16993	6.62936	8.87036	5.39232	4.58496	5.16993
Camk2d	10.3652	10.952	10.7541	10.952	10.6402	10.733	10.4979	8.19476	10.2656	10.6996	10.6008	10.5831	10.7142	10.8719	10.7142	5.85798	9.96145	10.0526	10.0265
Camk2g	9.39874	8.09803	7.91886	7.8392	7.87036	7.70736	7.70736	7.9542	9.4818	8.37069	8.45121	8.34873	8.42206	8.73809	8.53916	6.80735	9.27845	9.21432	9.31967
Camk2n1	5.55459	3.70044	2.58496	4.39232	4.32193	4.52356	4.52356	4.75489	4.64386	3.80735	3.16993	3.80735	5.93074	5.61471	6.32193	7.06609	5.80735	4.16993	5.39232
Camk4	5.52356	5.45943	5.12928	5.16993	5.39232	4.90689	5.61471	4.24793	5.45943	6.35755	6.2854	6.32193	5.67243	5.80735	5.64386	5.80735	5.55459	5.61471	5.97728
Camkk1	4.9542	4.39232	4.24793	4.24793	4.85798	3.90689	4.75489	4	5.16993	4.52356	4.08746	4.75489	4.70044	3.70044	4.32193	4.52356	4.64386	5.24793	5.2854
Camkk2	7.17991	8.27146	8.37069	8.43463	8.62936	8.5157	8.42206	7.89482	7.04439	8.224	8.31288	8.26209	8.47978	8.36194	8.37069	7.79442	7.2854	7.20945	7.34873
Caml	6.88264	7.27612	7.09803	7.07682	7.29462	7.39232	7.22882	6.74147	7.10852	6.75489	6.65821	6.64386	6.71425	6.70044	6.47573	6.49185	6.96578	6.87036	7.15987
Camsap1	8.77479	8.79442	8.70044	8.72451	8.85798	8.67948	8.62936	8.72451	8.82655	8.79766	8.77808	8.57365	9.23601	9.28309	9.21432	8.67243	8.80735	8.51964	8.87652
Camsap2	8.96867	8.80413	8.67948	9.00843	9.10329	8.8857	8.89785	8.19476	8.94544	8.89178	8.93664	8.84862	9.51175	9.51767	9.45121	8.35315	8.98868	8.69697	8.82337
Camsap3	0	1	0	1.58496	3.80735	4	3.80735	8.81698	1	1	0	1	2.58496	2.58496	2.80735	9.42836	0	0	0
Camta1	4.58496	5.12928	5.2854	5	4.85798	6	4.75489	5.67243	4.52356	5	5.45943	4.64386	6.14975	6.12928	6.18982	6.88264	4.9542	3.80735	4.45943
Camta2	7.81378	7.58496	7.07682	7.49985	7.74819	7.14975	7.39232	5.90689	7.19967	7.01123	7.40088	7.10852	6.56986	6.49185	6.35755	7.15987	7.41785	7.31288	7.12928
Cand1	9.94837	10.1662	10.0755	10.1972	10.1202	10.2726	10.0126	10.9263	10.1202	10.2912	10.3718	10.2586	10.4041	10.5887	10.314	10.8146	10.0593	10.314	10.0755
Cand2	7.06609	5.24793	4.80735	4.58496	4.24793	5.2854	4.32193	7.62205	7.26679	6.24793	6.02237	6.08746	6.42626	6.42626	6.02237	7.80735	7.07682	7.56986	7.40939
Cant1	8.24793	8.20945	8.15482	8.15987	8.15987	8.0607	8.01681	8.03342	8.40939	8.20945	8.00562	8.10329	7.48382	7.56224	7.56986	7.7879	8.41785	8.34873	8.15482
Canx	12.8234	12.6481	12.8234	12.8234	12.5122	12.6481	12.6481	12.6481	12.8234	12.8234	12.8234	12.9977	12.1592	12.0654	12.5122	13.1629	12.8234	12.8234	12.8234
Cap1	11.5901	10.3253	10.0458	10.3848	10.4828	10.4645	10.5527	10.4828	11.412	10.6064	10.5708	10.6064	10.4273	10.3253	10.2877	10.5255	11.4691	11.6284	11.4691
Cap2	6.58496	3	1	2.80735	2.32193	2	2.80735	4.9542	6.45943	3.70044	3.32193	4.32193	1	3	3	6.16993	6.14975	5.58496	6.20945
Capg	9.44708	7.02237	7.03342	7.2854	7.2854	7.2854	7.33985	7.41785	8.98868	8.11374	7.77479	7.88264	8.09276	7.94837	7.96578	7.39232	8.62936	9.23362	8.5157
Capn1	8.70736	6.6865	6.65821	7.27612	6.79442	6.78136	6.84549	8.31288	8.59991	7.7211	7.6865	7.81378	7.15987	7.18982	7.32193	9.00843	8.50779	8.85487	8.55842
Capn10	5.64386	6.49185	6.2854	6.44294	5.70044	5.80735	5.88264	6.72792	6.10852	5.90689	6.2854	6.10852	5.2854	5.39232	5.16993	6.06609	6.40939	6.24793	6.37504
Capn15	6.52356	8.02791	7.7211	7.70044	7.42626	7.48382	7.27612	7	6.70044	7.11894	7.10852	7.03342	7.74147	7.44294	7.36632	4.58496	7.02237	6.78136	6.79442
Capn2	10.9936	10.6211	10.4115	10.6202	10.891	10.9189	10.891	9.74483	10.8471	10.6211	10.6202	10.6821	10.6411	10.6627	10.6211	4.75489	10.8719	10.8471	10.8711
Capn5	5.9542	7.10852	7.45121	7.52356	8.58496	8.57743	8.633	7.60733	5.61471	7.03342	7.32193	7.01123	8.46761	8.81378	8.65464	9.61471	5.24793	5.80735	5
Capn6	8.65821	9.20701	9.16239	8.95128	8.11374	7.75489	8.43045	7.18982	9.67772	8.47168	8.3966	8.5157	9.69523	9.33762	9.83763	4.58496	9.0607	10.567	9.34651
Capn7	8.56605	8.20945	8.27146	8.40939	8.33985	8.30834	8.36632	8.09276	8.5812	8.57365	8.57365	8.51175	8.44708	8.45121	8.57743	8.45533	8.3966	8.48382	8.33092
Capns1	10.7549	10.891	10.7756	10.9189	10.952	10.8719	10.9189	10.8471	10.7142	10.8065	10.733	10.8065	10.7004	10.4574	10.5187	10.8719	10.683	10.9189	10.7142
Caprin1	12.1662	12.6558	12.6558	12.6558	12.8279	12.8279	13.0018	12.5223	12.1662	12.8279	13.0018	13.0018	12.1662	12.8279	12.2476	11.7678	12.0721	12.2476	12.0721
Caprin2	6.87036	7.43463	7.52356	7.48382	7.49185	7.62936	7.42626	7.85175	7.01123	7.19967	7.33985	7.32193	7.96578	7.7879	7.74819	8.61102	7.05528	7.14975	6.91886
Caps2	3.70044	3.32193	2.32193	1.58496	2.58496	3.32193	2.58496	6.52356	2.32193	2.58496	3.45943	3.58496	2.58496	3.58496	1	7.16993	3.58496	2	1.58496
Capsl	0	0	2.58496	1	4.08746	4.58496	3.80735	5.70044	1	0	0	0	3.90689	4.08746	3.16993	7.37504	0	1.58496	0
Capza1	10.6475	9.85331	9.94837	10.0112	9.84392	9.86264	10.1396	9.97011	10.7056	10.1202	10.0485	10.2143	9.78463	9.64205	9.86264	9.633	10.5887	10.5887	10.6698
Capza2	10.2143	10.1972	10.2923	10.2432	10.3465	10.2597	10.4041	9.7364	10.0238	10.3049	10.2726	10.3465	10.1124	10.1124	10.0498	9.84549	10.128	9.88111	10.1523
Capzb	11.0154	10.3652	10.3955	10.4231	10.4105	10.4231	10.3365	10.352	11.1144	10.7322	10.7339	10.8057	10.3083	10.4574	10.4378	10.733	10.8903	10.9929	10.8463
Car11	3.80735	4.52356	4.9542	5.39232	4.90689	4.80735	4.80735	4.08746	3.90689	3.70044	3.45943	3.80735	5.97728	6	6.47573	2.32193	2.80735	3.58496	3.90689
Car12	5.2854	6.02237	6	5.83289	6.14975	5.90689	6.24793	2.80735	6.22882	6.55459	6.98868	6.71425	4.85798	4.52356	5.32193	3.58496	4.80735	5.04439	4.24793
Car13	7.39232	7.01123	6.82018	6.98868	6.44294	6.56986	6.20945	6.40939	7.35755	7.5157	7.59991	7.57743	6.42626	6.55459	6.2854	7.96	6.85798	7.79442	7.02237
Car2	1.58496	5.49185	5.9542	5.45943	8	8.33539	8.13955	6.71425	3.16993	4.9542	4.32193	4.85798	7.49185	6.89482	7.3837	8.57743	3.32193	3.32193	3.58496
Card10	3.80735	4.75489	4	4.9542	6.24793	6.39232	6.06609	4.52356	4.32193	5.90689	6.02237	6.08746	5.83289	6.04439	5.88264	6.74147	4.80735	2.80735	3.90689
Carf	6.10852	5.70044	5.78136	5.67243	5.61471	5.45943	5.75489	5.61471	5.55459	5.64386	5.72792	6.20945	5.55459	5.55459	5.85798	4.85798	6.24793	5.9542	6.06609
Carhsp1	9.41363	9.83763	9.69523	9.82496	9.70563	9.56415	9.81698	8.56986	9.55267	9.83131	9.58308	9.82496	10.2336	10.0526	10.1699	8.59246	9.2854	9.00282	9.36413
Carkd	7.58496	7.67948	7.7879	7.85175	7.37504	7.09803	7.49185	6.53916	7.42626	7.62205	7.75489	7.54689	7.77479	7.30378	7.70044	6.52356	7.32193	7.52356	7.72792
Carm1	9.74819	10.1737	10.3026	10.1737	9.98157	9.92184	9.85019	9.73132	9.71939	9.96867	10.137	10.032	9.42836	9.45121	9.39232	8.99718	9.92184	9.99435	9.93517
Carns1	2	2.80735	4.80735	3.32193	4.45943	6.12928	4.52356	1.58496	2.58496	4.85798	5.20945	4.08746	4.08746	6.10852	4.80735	4.32193	2.58496	3.16993	1
Cars	9.10852	8.57743	8.55075	8.62571	8.27146	8.45121	8.19967	9.45327	9.43879	8.59991	8.52356	8.61102	8.74483	8.72792	8.73471	9.41574	9.44087	8.49185	9.36851
Cars2	5.72792	6.26679	6.35755	6.47573	6.16993	6.04439	6.16993	6.82018	5.9542	6.33985	6.56986	6.47573	5.70044	5.72792	5.39232	6.90689	6.16993	5.78136	6.42626
Casc3	8.2854	8.98584	9.09011	8.93074	8.87652	8.92778	8.73809	9.16491	8.35755	8.72451	8.82655	8.70736	9.22641	9.30606	9.19229	8.31288	8.43045	8.67596	8.40088
Casc4	8.94544	8.61471	8.36194	8.57365	8.49185	8.34873	8.50779	8.55075	8.66888	8.54689	8.3443	8.66888	8.73809	8.59246	8.91886	9.03892	8.84549	8.45121	8.94251
Casc5	6.83289	7.77479	7.86419	7.62205	6.94251	6.96578	6.80735	8.26679	6.9542	7.90087	7.75489	7.8392	6	6.76818	6.74147	7.54689	7.55459	6.30378	7.71425
Casd1	7.49185	7.32193	7.7211	7.21917	7.30378	7.78136	7.59246	6.88264	7.25739	6.91886	7.47573	7.15987	7.02237	7.50779	7.33985	7.2854	7.50779	7.55459	7.60733
Cask	9.71253	8.53138	8.29462	8.49586	8.43879	8.24793	8.33092	8.81698	9.74987	8.53528	8.47573	8.49985	8.65105	8.49185	8.55075	8.65464	9.48583	9.8933	9.45943
Caskin2	7.37504	6.91886	6.6865	6.6865	7.41785	6.88264	7.41785	7.59991	7.29462	6.84549	6.76818	6.85798	5.88264	6.20945	6	7.91886	7.46761	7.31288	7.39232
Casp1	6.59991	2	2.32193	2.32193	2	2	2.32193	4.85798	5.49185	2.32193	2.32193	4.39232	2.32193	4.58496	2	4.39232	5.9542	5.88264	5.85798
Casp12	7.87036	6.33985	5.90689	6.79442	5.90689	5.90689	5.97728	7.06609	7.7211	6.49185	6.75489	6.71425	6.9542	6.9542	6.89482	2	7.93074	8.46761	7.94251
Casp2	6.90689	7.93074	7.99435	7.94837	7.62205	7.46761	7.40088	7.36632	7.03342	7.89482	7.88874	7.94837	6.89482	6.83289	6.91886	7.30378	7.25739	7.05528	7.08746
Casp3	6.61471	6.78136	6.79442	6.70044	6.08746	6.26679	6.26679	6.9542	6.90689	7.14975	6.96578	7.40088	6.40939	6.04439	6.50779	7.2854	6.82018	6.71425	7.09803
Casp4	6.61471	5.24793	0	4.70044	4.16993	0	3.45943	5.80735	6.04439	0	3.80735	4.70044	5.58496	5.64386	6.08746	4.70044	6.65821	6.32193	6.47573
Casp6	6.9542	5.61471	5.42626	5.55459	5.04439	5.12928	5.20945	5.67243	6.47573	5.52356	5.58496	6	5.42626	4.80735	5.20945	6.22882	6.65821	6.89482	6.74147
Casp7	5	4.70044	4.9542	4.85798	4.90689	4.45943	4.52356	4.70044	5.2854	5.04439	4.9542	5.12928	5.32193	5	5.24793	2.32193	5.80735	5.35755	4.90689
Casp8	8.02237	5.55459	5.55459	5.80735	6.12928	6.24793	6.16993	5.72792	7.91289	6.44294	6.44294	6.42626	5.55459	5.61471	5.55459	5.16993	7.8392	8.07682	7.86419
Casp8ap2	7.29462	7.6865	7.81378	7.6865	7.32193	7.59991	7.69349	8.88874	7.29462	7.91289	7.71425	7.46761	7.30378	7.61471	7.49185	8.34873	8.00562	7.55459	7.91886
Casp9	6.89482	6.02237	5.85798	5.78136	5.93074	5.64386	6.10852	6.9542	6.80735	6	6.24793	6.22882	5.42626	5.2854	5.70044	7.88264	6.87036	6.96578	6.53916
Cast	10.352	9.68475	9.30834	10.0014	9.85487	9.41363	9.95128	8.91289	10.3365	10.3652	10.0928	10.2033	9.26209	8.89785	9.14975	8.3966	10.0154	10.3083	10.1573
Cat	8.72451	8.72451	8.65105	8.77479	8.82018	8.90989	8.8392	9.23362	8.67596	8.94251	9.11634	8.93369	8.51964	8.64386	8.66178	10.0293	8.63662	8.99152	8.63662
Cav1	11.5113	9.26444	8.53528	9.40939	9.32643	9.3015	9.53333	9.07948	11.2222	10.4858	9.88111	10.445	9.40939	9.35755	9.54496	1.58496	10.8788	10.8948	10.8788
Cav2	7.49185	5.80735	5.58496	6.04439	6.62936	6.76818	6.2854	4.90689	6.61471	6.6865	6.47573	6.87036	6.2854	6.47573	6.14975	0	6.75489	6.53916	6.53916
Cbfa2t2	7.73471	7.71425	7.36632	7.53138	7.8009	7.71425	7.33985	8.85487	7.85798	7.88264	7.89482	8.02791	7.7211	7.72792	7.42626	9.19722	7.71425	7.83289	7.73471
Cbfb	9.83131	9.26209	9.3837	9.10591	8.96	9.03067	8.8857	9.18488	9.27146	8.95128	9.0607	9.20701	9.12153	9.45738	9.03617	8.79442	9.91588	9.37721	9.74987
Cbl	7.56986	7.21917	6.90689	6.93074	7.14975	6.89482	6.85798	7.93074	7.53138	7.09803	7.07682	7.14975	7.03342	6.75489	6.64386	8.09276	7.33092	6.76818	7.09803
Cblb	8.2384	7.33985	7.22882	7.26679	7.33985	7.03342	7.13955	7.57743	8.53528	7.11894	7.20945	7.32193	7.71425	7.8009	7.69349	7.70044	8.47168	8.49586	8.17991
Cbll1	7.07682	7.17991	7.12928	6.84549	7.40088	7.26679	6.9542	7.49985	6.72792	7.05528	6.87036	7.13955	7.40939	7.33985	7.15987	7.64386	6.76818	6.76818	6.94251
Cbr1	7.29462	7.20945	7.46761	7.16993	7.02237	7.05528	7.43463	7.74819	7.30378	7.3837	7.11894	7.09803	7.11894	7.12928	7.04439	8.18982	7.06609	7.26679	6.93074
Cbr2	5.70044	1.58496	2.32193	2.32193	4.24793	4.39232	3.58496	3.90689	6	3.70044	3.58496	3.90689	3.90689	5.58496	4.52356	0	5.52356	5.90689	5.04439
Cbr3	4.24793	5.83289	5.61471	5.90689	5.75489	6.22882	5.9542	6.61471	5.32193	6.37504	6.18982	6.10852	5.9542	6.02237	6.14975	5	4.75489	5.52356	4.9542
Cbr4	5.24793	5.45943	5.32193	5.20945	5.35755	4.90689	5.39232	4.45943	4.90689	5.16993	5.42626	5.24793	4	4.24793	4.70044	3.45943	4.9542	5.16993	5.24793
Cbs	1	3.80735	3.45943	3.90689	2.58496	2	2.80735	8.43463	0	3.45943	3.90689	3	2.58496	3	3.16993	7.79442	0	1.58496	1
Cbwd1	7.39232	7.36632	7.5157	7.43463	7.65821	7.62205	7.70736	7.56224	7.46761	7.54689	7.65105	7.63662	7.65821	7.33985	7.46761	8.13955	7.33985	7.43463	7.49185
Cbx1	7.18982	7.64386	7.62936	7.69349	7.25739	7.73471	7.62936	8.9571	7.09803	7.47573	7.61471	7.36632	7.29462	7.42626	7.40088	8.53528	7.48382	7.16993	7.16993
Cbx2	5.16993	7.70044	7.24793	7.40088	6.56986	6.65821	6.67243	8.07146	5.85798	7.56224	7.53138	7.62205	6.30378	6.30378	6.42626	7.53916	6.16993	5.72792	6.14975
Cbx3	8.83289	9.48784	9.83605	9.46352	9.23122	9.44087	9.43879	9.83605	8.73132	9.1472	9.12153	9.36851	8.633	9.03067	8.84862	9.03342	9.35975	8.72451	9.55842
Cbx4	6.42626	6.40939	6.10852	6.62936	6.40939	6.39232	6.30378	6.32193	6.65821	6.91886	6.74147	6.58496	6.18982	6.61471	6.45943	1	7.16993	6.91886	6.89482
Cbx5	9.41996	10.2432	10.3465	10.1202	9.90238	9.91289	9.98442	10.9972	9.80574	10.5265	10.445	10.6266	9.60548	9.49386	9.73132	10.8517	10.0112	9.65105	9.93811
Cbx6	9.29692	9.03617	8.7211	8.95128	8.98584	8.86419	9.13443	9.01959	9.42206	9.35315	9.13443	9.28771	8.61471	8.36194	8.69697	8.63662	9.41574	9.62753	9.37938
Cbx7	3.80735	6.18982	5.52356	5.90689	6.6865	7.70044	6.52356	9.31061	3.90689	6.16993	6.10852	5.90689	5.52356	5.61471	4.80735	9.7879	4.58496	3.32193	3.90689
Cbx8	3.90689	5.32193	5	5.45943	5.08746	3.80735	4.9542	4.64386	4.75489	5.61471	4.75489	5.49185	3.70044	3.45943	3.32193	3.32193	4.45943	4.64386	5.12928
Cby1	5.49185	6.90689	6.93074	6.71425	6.55459	6.56986	6.88264	6.06609	6.04439	6.67243	6.90689	6.87036	6.02237	6.20945	6.65821	5.35755	6.16993	6.33985	5.80735
Cc2d1a	8.20457	7.44294	7.21917	7.42626	7.81378	7.74819	7.72792	8.00562	8.15482	7.50779	7.46761	7.41785	6.49185	6.32193	5.85798	7.76155	8.14975	8.40088	8.14975
Cc2d1b	8.16491	8.3966	8.74147	8.3966	8.48382	8.48382	8.3837	8.43045	8.25739	8.31741	8.27146	8.15987	7.85798	7.35755	7.87036	8.13443	8.09803	8.42206	8.21432
Cc2d2a	6.44294	5.90689	6.20945	5.93074	6.26679	6.49185	6.02237	6.52356	7.04439	6.22882	6.89482	6.10852	6.32193	6.37504	6.39232	6.47573	6.96578	7.40088	7.11894
Ccar1	9.85487	10.6402	10.8281	10.6618	10.6821	10.4574	10.7541	10.4378	9.60548	10.2336	10.0265	10.0928	9.89482	9.97441	9.90388	9.82496	10.115	9.84549	10.0526
Ccar2	8.03892	8.88264	8.77808	8.79116	8.66178	8.65105	8.70736	8.14975	8.10329	8.73132	8.66534	8.64024	8.34873	8.21432	8.47573	7.7211	8.19476	8.2384	8.22882
Ccbl1	4.80735	5.70044	5.55459	5.2854	5.83289	5.39232	5.61471	4.58496	4.52356	5.58496	5	4.90689	4.9542	4.80735	5.24793	6.18982	4.64386	3.90689	4.80735
Ccbl2	4	4.24793	3.90689	4.52356	4.39232	3.58496	3.90689	7.16993	4.39232	4.85798	4.80735	4.58496	4.45943	3.58496	4.08746	8.07682	4.70044	5.04439	4.64386
Ccdc101	5.52356	6.72792	6.53916	6.70044	6.85798	6.93074	6.85798	6.9542	5.35755	6.22882	6.39232	6.02237	6.79442	6.52356	5.97728	4.58496	5.55459	5.49185	5.70044
Ccdc102a	8.21917	5.97728	6	6.16993	6.08746	5.49185	5.70044	7.45121	8.19476	6.91886	6.65821	6.75489	6.72792	6.33985	6.65821	4.90689	8.29462	8.66178	8.35315
Ccdc107	6.49185	6.49185	6.55459	6.65821	6.49185	5.85798	6.18982	6.16993	6.37504	6.55459	6.30378	6.61471	6.37504	6.32193	6.37504	5.52356	6.45943	5.85798	6.42626
Ccdc109b	6.24793	4.85798	4.58496	4.16993	4.16993	3.70044	3.90689	4.24793	6.20945	4.70044	5.08746	5.04439	5.2854	5.20945	5.12928	0	5.78136	6.40939	6.06609
Ccdc112	5.16993	4.16993	4.08746	4	4.08746	4.08746	4.32193	5.12928	5.52356	4.58496	4.52356	4.52356	3.58496	3.70044	4.52356	6.2854	5.39232	4.39232	5.2854
Ccdc115	6.35755	7.56224	7.72792	7.50779	7.30378	7.37504	7.35755	7.52356	6.40939	7.07682	6.88264	6.85798	7.56224	7.44294	7.59246	7.94837	6.42626	6.50779	6.33985
Ccdc116	2.32193	5.90689	5.90689	5.90689	5.9542	5.55459	5.61471	2.58496	3.70044	5.49185	5.70044	5.20945	4.75489	4.16993	4.16993	3.58496	3.70044	3	3.58496
Ccdc117	6.04439	7.53916	7.45121	7.30378	7.56224	7.3837	7.17991	7.64386	6.22882	7.58496	7.49985	7.45121	6.70044	6.90689	6.67243	7.94837	6.61471	6.33985	5.97728
Ccdc12	6.02237	6.97728	7.17991	6.96578	6.72792	6.96578	7.13955	6.50779	5.58496	6.96578	6.70044	6.74147	6.64386	6.88264	6.50779	7.11894	6.22882	6.08746	6.24793
Ccdc120	3.90689	4.85798	5.24793	4.58496	6.22882	6.75489	6.30378	5.64386	4.80735	5.32193	5.55459	5.55459	5.45943	6.22882	5.45943	7.19967	4.9542	4.08746	4.90689
Ccdc122	5.90689	5.35755	5.42626	5	5.39232	5.16993	5.42626	4.39232	5.61471	4.85798	5.58496	5.35755	5.39232	4.9542	5.55459	3.70044	5.61471	5.78136	5.24793
Ccdc124	7.96	7.92481	8.16993	7.84549	7.61471	7.76818	8.08746	8.25267	7.65105	7.83289	7.8009	7.80735	7.70044	7.3837	7.48382	7.81378	7.96	7.74819	7.94837
Ccdc126	5.93074	4.45943	4.08746	4.32193	4.75489	4	4.75489	5.35755	5.75489	4.52356	3.80735	4.9542	3.80735	4	4.58496	4.70044	5.70044	5.24793	5.88264
Ccdc127	8.57365	8.12412	8.04985	8.33985	8.01681	8.01123	8.10852	7.69349	8.56986	8.30378	8.20457	8.09803	8.3443	8.20945	8.3966	7.79442	8.5157	8.2384	8.57365
Ccdc130	5.08746	5.61471	5.61471	5.45943	5.52356	5.35755	5.61471	5.08746	5.75489	5.45943	4.90689	5.12928	5.08746	4.75489	5.08746	5.55459	5.12928	5.16993	5.49185
Ccdc132	7.93074	8.17493	8.24317	8.14975	8.40088	8.3966	8.47978	8.40088	8.15987	8.31288	8.20457	8.23362	7.18982	7.48382	7.55459	8.26679	8.15987	7.77479	7.96578
Ccdc134	5.85798	6.74147	7.08746	7	7.03342	6.85798	7.03342	5.12928	6.08746	6.82018	6.80735	6.65821	6.35755	6.44294	6.30378	4.9542	6.30378	6.32193	6.26679
Ccdc136	7.40939	5.58496	5.20945	5.75489	4.75489	4.80735	5.08746	6.78136	7.2384	5.72792	5.85798	5.90689	6.47573	6.70044	6.47573	7.7211	6.90689	6.85798	7.15987
Ccdc137	6.88264	8.34873	8.48784	8.44294	8.28077	8.42626	8.27146	7.13955	7.16993	8.224	8.26679	8.22882	8.01681	8.08215	8.38802	6.80735	7.44294	6.83289	7.49985
Ccdc138	3.90689	4	4.52356	4.16993	4.08746	4.32193	4	5.49185	3.32193	3.70044	4.70044	4	3.70044	4.64386	4.85798	6.40939	3.45943	4.16993	3
Ccdc14	4.9542	6.10852	6.20945	6.16993	5.70044	5.83289	6.10852	6.93074	5.39232	5.93074	6.22882	6.04439	5.20945	5.42626	5.39232	7.6865	5.78136	5.67243	5.58496
Ccdc141	6.50779	7.97728	8.2854	7.76155	9.1267	9.48583	9.16491	7.80735	6.89482	7.2384	7.52356	6.91886	8.29921	8.45943	8.52748	8.21917	6.53916	5.61471	6.47573
Ccdc149	4.90689	4.64386	4.9542	4.64386	4.9542	4.32193	4.75489	2	5.35755	4.58496	5	4.90689	4.16993	5.04439	4	0	4.52356	5.08746	4.52356
Ccdc15	4.52356	5.32193	5.2854	5.2854	5.12928	4.80735	5.12928	4.64386	4.32193	4.80735	5.24793	5	3.90689	4.80735	4.52356	6.20945	5.04439	3.58496	4.80735
Ccdc157	6.62936	5.85798	5.75489	6	5.42626	5.39232	5.64386	5.49185	6.59991	5.42626	5	5.58496	6.71425	6.75489	6.45943	4.9542	6.79442	6.40939	6.53916
Ccdc162	2	3.80735	4.64386	3.80735	4.75489	5.20945	5	2.32193	0	3	2.80735	3.58496	4.08746	4.32193	4	5.58496	0	2	2
Ccdc163	4.64386	4.70044	5.04439	5.04439	4.32193	4.52356	3.90689	4.08746	3.80735	4.32193	5.04439	4.70044	4.52356	4.08746	3.58496	4.80735	4.24793	3.70044	4.45943
Ccdc167	4.75489	5.12928	5.04439	4.39232	4.9542	5.12928	5.24793	3.80735	4.70044	4.70044	4.70044	5.16993	4.64386	5.12928	4.58496	3.45943	4.85798	4.64386	3.58496
Ccdc171	3.80735	4.9542	4.70044	3.70044	4.58496	4.39232	4.70044	4.9542	4.64386	4.70044	5.04439	4.70044	5	4.80735	5.08746	6.18982	4.16993	4.08746	4.32193
Ccdc174	6.40939	6.52356	6.79442	6.59991	6.88264	6.93074	7.09803	6.55459	6.45943	6.37504	6.49185	6.49185	6.62936	7.01123	6.76818	5.61471	6.58496	6.33985	6.64386
Ccdc18	6.42626	6.93074	6.98868	6.61471	6.64386	6.79442	6.76818	7.62936	6.08746	6.97728	6.91886	6.87036	6.04439	6.47573	6.45943	7.48382	6.71425	5.9542	6.37504
Ccdc181	4.85798	4.85798	5.32193	4.70044	5.16993	5.64386	5.32193	4.85798	5.12928	5.04439	5.61471	5.20945	4.85798	5.2854	5.04439	5.24793	5.70044	5.2854	5.42626
Ccdc186	8.40939	7.7879	7.73471	8.02237	8.07146	7.7211	8.01123	7.59246	8.33985	7.78136	7.66534	7.69349	7.7211	7.50779	8.17991	7.27612	8.64024	8.224	8.32643
Ccdc22	7.24793	7.55459	7.37504	7.40088	7.08746	7.18982	7.16993	7.40939	7.11894	7.18982	7.59991	7.40088	6.52356	6.20945	6.61471	4.39232	7.04439	7.03342	7.02237
Ccdc23	6.18982	5.08746	5.80735	5.93074	4.9542	4.32193	5.32193	6.14975	6.58496	6.06609	5.80735	6	6.04439	5.58496	6.16993	6.71425	6.72792	6.64386	6.58496
Ccdc25	7.18982	7.3837	7.39232	7.11894	7.42626	7.17991	7.45943	8.13443	7.50779	7.56224	7.49185	7.43463	7.49185	7.64386	7.75489	8.14466	7.62205	7.41785	7.53138
Ccdc30	3.80735	3.58496	4	3.32193	2.58496	3.45943	3.45943	5.49185	3.16993	3	3.32193	3.45943	2	2.32193	2.80735	5.20945	2.32193	3	3.58496
Ccdc32	6.14975	6.18982	6.04439	6.14975	6.16993	6.10852	6.14975	4.9542	6.39232	6.33985	6.20945	6.18982	5.20945	5.42626	4.90689	5.39232	6.2854	6.16993	5.78136
Ccdc34	6.93074	7.58496	7.90087	7.65105	6.6865	6.93074	6.93074	7.27612	6.84549	7.65821	7.87036	7.57743	7.06609	6.94251	7.29462	6.58496	7.27612	7.29462	7.50779
Ccdc39	3.70044	4.16993	4.52356	3.90689	4.08746	3.80735	3	4	3.90689	4	4.16993	3.70044	5.32193	5.35755	5.35755	4.75489	4.75489	3.90689	4.32193
Ccdc43	6.9542	7.83289	8.19967	7.6865	7.88264	8.24793	8.01681	9.14466	7.02237	7.59991	7.69349	7.88264	7.12928	7.6865	7.59991	10.0967	7.35755	6.87036	6.94251
Ccdc47	9.13443	9.57175	9.5812	9.60548	9.74819	9.83447	10.0471	9.02791	9.23601	9.74819	9.60363	9.73132	9.20701	9.35975	9.50184	8.82972	9.26209	8.99152	9.25739
Ccdc50	9.58308	10.4574	10.4378	10.4105	9.97441	9.77479	10.1228	8.07146	9.18982	10.4231	10.3652	10.3794	9.7364	9.82972	9.8857	7.35755	9.35755	9.33092	9.18982
Ccdc51	4.85798	5.2854	5.08746	5.39232	4.9542	5.16993	5.52356	5.2854	5.16993	5.12928	5.45943	5.32193	4.24793	3.80735	3	6	4.75489	4.16993	5.2854
Ccdc53	6.89482	6.65821	6.88264	6.96578	7.04439	6.52356	7	6.18982	6.85798	6.52356	6.6865	6.71425	6.87036	6.64386	6.71425	6.32193	6.49185	7.12928	6.76818
Ccdc55	7.5157	7.59246	7.6865	7.76818	7.76818	7.76155	7.78136	8.15987	7.49185	7.67243	7.42626	7.45121	7.79442	7.76155	7.67948	8.14466	7.58496	7.85798	7.74819
Ccdc58	5.90689	6.58496	7.15987	6.97728	6.65821	6.79442	7.10852	7.21917	6.06609	6.76818	6.98868	6.87036	6.26679	6.18982	6.32193	7.61471	6.37504	6.26679	6.10852
Ccdc59	7.59246	7.76818	7.76155	7.69349	7.59246	7.56224	7.88264	7.29462	7.40088	7.22882	7.10852	7.3837	7.73471	7.73471	7.8009	7.50779	7.57743	7.58496	7.52356
Ccdc6	9.43879	9.83447	9.80252	9.56415	9.45533	9.56415	9.25503	9.18488	9.55651	9.66534	9.66711	9.66711	10.0566	10.0993	10.058	8.98014	9.56224	9.14975	9.43671
Ccdc61	4.45943	6.04439	6.10852	5.97728	6.04439	5.80735	6.08746	7.07682	5.52356	5.55459	5.83289	5.55459	4.64386	4.45943	4.08746	7.14975	5.2854	4.9542	5.45943
Ccdc64	4.9542	4.32193	3.80735	4.80735	4	3.70044	4.08746	5.52356	5.35755	3.45943	3.80735	4.32193	3.80735	2.58496	3.45943	4.9542	4.90689	5.45943	4.75489
Ccdc66	6.72792	7.08746	6.96578	6.6865	6.96578	7.13955	7.02237	6.78136	6.78136	6.61471	6.53916	6.55459	6.16993	6.58496	6.20945	6.22882	7.10852	6.91886	7.03342
Ccdc68	5.80735	4.45943	4.24793	4.58496	4.58496	4.52356	4.52356	3.32193	5.75489	5.2854	4.80735	5.24793	4.08746	5.52356	4.39232	5.2854	4.45943	4.85798	5.35755
Ccdc71	7.48382	7.71425	7.70044	7.8392	7.46761	7.57743	7.36632	7.33092	7.44294	7.63662	7.77479	7.5157	7.37504	6.72792	7.07682	7.22882	7.49185	7.46761	7.59246
Ccdc71l	7.05528	7.09803	7.33092	7.07682	7.27612	6.56986	7.01123	5.58496	6.55459	7.29462	6.90689	7.05528	7.97154	7.89482	7.80735	5.78136	6.83289	6.70044	6.80735
Ccdc73	5.90689	6.65821	6.45943	6.6865	6.62936	6.75489	6.79442	6.14975	6	6.20945	6.55459	6.32193	6.47573	6.83289	6.47573	7.16993	6.30378	5.9542	6.40939
Ccdc77	5.08746	6.16993	6.47573	6.37504	5.97728	5.90689	5.93074	7.42626	5.35755	6.26679	6.12928	6.08746	6.08746	5.61471	5.78136	7.25739	5.55459	5.20945	5.24793
Ccdc8	6.44294	4.75489	4.9542	4.90689	4.16993	4.80735	4.45943	6.32193	7.35755	5.49185	5.72792	5.61471	3.16993	3.90689	4.08746	5.52356	7.79442	8.12928	7.71425
Ccdc80	11.3337	10.9965	10.1202	11.2222	10.6092	10.1662	10.4666	9.01402	10.9965	11.5113	10.927	11.5113	11.0217	10.7398	10.7838	3.45943	10.9816	11.1248	10.8948
Ccdc82	7.50779	6.72792	6.75489	6.58496	6.53916	6.78136	6.83289	6.72792	7.31288	6.82018	7.03342	6.88264	6.55459	6.9542	7.08746	7.59991	7.56986	7.35755	7.32193
Ccdc84	5.24793	5.35755	4.9542	5.24793	5.52356	5.04439	5.42626	5.45943	5	5.32193	4.64386	4.64386	5.35755	5	4.32193	5.85798	4.90689	4.80735	5.16993
Ccdc85a	6.45943	7.09803	7.29462	7.17991	6.20945	6.83289	6.06609	6.10852	6.79442	7.03342	7.27612	7.11894	6.70044	6.72792	6.76818	6.37504	6.42626	6.06609	6.37504
Ccdc85b	5.90689	5.32193	6.06609	5.49185	4.39232	4.70044	4.75489	4.75489	5.75489	5.32193	5.20945	5.52356	6.08746	5.85798	5.2854	3	5.61471	5.97728	5.55459
Ccdc85c	2.80735	5.88264	5.9542	5.80735	5.64386	4.9542	5.2854	6.08746	1	5.04439	5.35755	5.45943	4.80735	4	5.04439	5.35755	2.80735	2.32193	2.80735
Ccdc86	7.31288	8.33985	8.37504	8.31288	8.19476	8.46761	8.19476	8.20457	7.8392	8.09276	8.55842	8.23362	9.01959	9.17991	8.87652	7.93664	7.90689	7.6865	7.91289
Ccdc88a	8.78136	8.70044	8.69697	8.57743	8.46352	8.53916	8.43879	8.41785	8.71768	8.61471	8.48784	8.75154	8.26679	8.36194	8.34873	7.76155	8.90689	8.66534	8.85487
Ccdc88b	5.08746	1	1	1	1.58496	2.58496	1.58496	1.58496	2.80735	0	2.80735	0	1.58496	1.58496	1	3.90689	2.32193	1	1
Ccdc88c	2.58496	8.43463	8.56224	8.48382	8.73471	8.38802	8.67596	8.37069	3.45943	7.45943	8.03342	7.44294	8.26679	8.35755	8.17991	9.39874	3.70044	3	2.58496
Ccdc9	6.67243	7.98299	8.16491	7.81378	7.8009	7.7211	7.77479	7.07682	6.67243	7.14975	7.53138	7.30378	7.7879	7.91886	7.88264	6.53916	6.6865	6.40939	7
Ccdc90b	6.98868	6.76818	6.64386	6.74147	6.58496	6.62936	6.40939	6.76818	7.15987	6.67243	6.70044	6.49185	6.58496	6.91886	6.87036	5.2854	6.85798	7.49185	7.12928
Ccdc91	7.14975	6.94251	7.31288	6.80735	6.88264	6.90689	7.16993	5.42626	6.59991	6.71425	7	6.89482	6.82018	6.50779	6.70044	5.83289	6.61471	6.9542	6.87036
Ccdc92	4.58496	6.87036	6.22882	6.26679	6.83289	6.45943	6.78136	5.97728	5.12928	5.90689	5.90689	5.93074	5.80735	5.61471	5.24793	3.58496	5.08746	4.58496	4.75489
Ccdc93	8.65821	8.70736	8.66534	8.8392	8.64024	8.32193	8.61471	7.96578	8.76487	8.90087	8.76487	8.89785	7.99435	8.15482	8.12928	9.05257	8.40088	8.60363	8.54303
Ccdc94	4.70044	5.32193	5.97728	4.9542	5.42626	5.16993	5.45943	5.55459	4.58496	5.49185	5.35755	5.64386	6.04439	6.55459	6.14975	3.70044	5.12928	4.80735	4.9542
Ccdc97	8.10329	8.11894	8.27146	8.19476	8.50779	8.35755	8.20457	8.17493	7.9542	8.07146	8.20945	8.16993	8.35755	8.19967	8.26209	9.02237	8.21432	8.08746	8.0607
Cchcr1	6.52356	6.2854	6.12928	6.37504	6.14975	6.14975	5.75489	6.67243	6.59991	6.2854	7.11894	6.37504	5.67243	5.93074	5.83289	7.80735	6.76818	6.52356	6.39232
Cck	6.45943	2	2.58496	3.58496	1.58496	3.32193	2.32193	2.80735	4.45943	3	3.16993	2.58496	2.32193	2	1.58496	0	5.55459	6.76818	5.70044
Ccl2	9.9571	6.72792	5.70044	7.04439	6.91886	6.64386	6.70044	7.80735	8.17493	7	6.22882	6.83289	8.23362	7.77479	8.35755	0	9.63118	10.2703	9.65642
Ccl20	5.80735	2.58496	0	2.80735	1.58496	2.32193	1.58496	3.32193	3.45943	2.58496	0	3.32193	2	0	0	0	5.04439	0	4.45943
Ccl25	4.16993	3.90689	3.70044	4.45943	3.80735	3.80735	4.85798	5.12928	4.32193	4.32193	4.16993	3.70044	4.75489	4.16993	4.32193	6.02237	4.24793	4.24793	3.45943
Ccl7	8.49586	7.05528	7.12928	7.25739	6.98868	7.52356	7.09803	6.49185	7.18982	6.59991	6.79442	6.59991	7.61471	7.56986	7.90087	1	8.49985	9.16239	8.50779
Ccl8	2.32193	2.58496	4.08746	3.32193	2	2.80735	2.32193	0	1.58496	2.80735	3	2.80735	2.32193	4	2.58496	0	1.58496	4.52356	2
Ccl9	6.16993	1.58496	1	0	1	1.58496	1	2	3.70044	0	1.58496	1.58496	0	1	1	1	3.32193	4.75489	4.08746
Ccm2	8.66534	7.59246	7.57743	7.59991	7.44294	7.61471	7.60733	7.46761	8.60733	7.73471	7.56986	7.53916	8.19476	7.90087	7.69349	7.08746	8.55459	8.67596	8.72451
Ccna2	8.51964	9.89633	10.1824	9.79116	8.74483	9.31741	8.92778	9.96434	8.78136	9.9542	10.007	10.0647	8.55075	8.86419	8.87036	9.01402	9.35535	8.66178	9.30606
Ccnb1	8.27612	9.39017	9.89633	9.45327	8.5157	9.0607	8.91588	10.4615	8.42626	9.41574	9.65284	9.79116	8.27146	8.40088	8.44708	10.1085	8.85798	8.21917	8.68299
Ccnb1ip1	1	5.04439	6.06609	4.90689	4.64386	4.70044	4.58496	6.93074	1	4.80735	5.55459	4.45943	2	2.58496	2.32193	8.36194	2	2	1
Ccnb2	7.45121	7.82018	8.24317	8.08746	6.33985	6.90689	6.55459	8.65464	7.77479	7.90689	8.27612	7.8009	7.06609	7.40939	7.13955	8.90388	7.72792	7.54689	8.04439
Ccnc	7.20945	7.25739	7.39232	7.10852	7.50779	7.55459	7.26679	7.45121	6.94251	7.20945	7	7.49185	6.79442	6.88264	6.91886	7.76155	7.30378	6.88264	7.29462
Ccnd1	11.0451	11.6939	11.5348	11.7595	11.6253	11.8435	11.6248	10.4378	11.0154	12.5127	12.5127	12.5127	11.2784	11.3576	11.3276	8.85175	9.92778	10.2192	9.98868
Ccnd2	11.5859	12.0664	11.6257	11.9833	12.3611	11.9103	12.2432	10.2204	11.5859	12.3611	12.2432	12.5135	11.9833	11.9103	12.1602	3.80735	11.2467	10.8289	11.115
Ccnd3	9.67419	9.13186	8.86109	9.13699	8.98014	9.20212	9.26209	9.86882	9.74819	9.29002	9.21432	9.20212	9.26679	9.02514	9.07682	9.67419	9.65464	9.87036	9.71939
Ccndbp1	7.25739	6.87036	6.93074	7.30378	6.76818	6.84549	7.01123	6.67243	6.72792	6.84549	6.53916	6.64386	7.11894	6.37504	6.59991	6.90689	6.82018	7.16993	6.80735
Ccne1	7.74819	7.60733	7.70044	7.66534	6.71425	6.76818	6.9542	9.02237	7.93664	8.26209	8.06609	8.18982	6.30378	6.24793	6.64386	8.85487	7.69349	7.60733	7.70044
Ccne2	7.46761	8.03342	8.33985	7.94837	7.32193	7.53916	7.49985	7.53916	7.50779	8.15987	8.11894	8.02237	7.40088	7.75489	7.70044	7.6865	7.98299	7.22882	7.88874
Ccnf	7.03342	8.23362	8.32193	8.33092	7.43463	7.98868	7.39232	10.0566	7.35755	8.63662	8.75154	8.22882	7.45943	7.29462	6.90689	9.54882	7.59991	7.54689	7.67948
Ccng1	12.9977	12.9977	12.5122	12.9977	13.1629	12.8234	13.1629	11.327	12.9977	13.1629	13.1629	13.1629	11.3576	11.0154	11.4605	13.4475	12.3603	12.2426	12.3603
Ccng2	7.58496	6.65821	5.67243	6.61471	6.12928	5.52356	6.75489	5.42626	7.34873	6.61471	6.59991	6.40939	5.16993	4.45943	4.32193	7.33985	7.20945	6.71425	6.88264
Ccnh	8.15987	7.99435	8.16491	8.19476	8.25267	8.25267	8.35755	8.07682	8.14466	8.15987	8.18488	8.0607	8.0607	8.12928	8.13443	8.66534	8.11374	8.61839	8.27612
Ccni	9.67066	10.0154	9.69523	9.64205	9.60548	9.22882	9.48382	9.11374	9.74987	9.52356	9.56415	9.74315	9.46761	9.49185	9.79766	8.82655	9.81698	9.44501	9.88417
Ccnj	5.32193	6.42626	6.56986	6.55459	6.70044	6.55459	6.53916	5.55459	5.61471	6.24793	6.35755	6.37504	6.94251	6.91886	6.87036	6.2854	5.80735	5.32193	5.39232
Ccnjl	2	2	2	1	2.32193	2	0	5.24793	1.58496	2	2	2.32193	1	1	1	6.56986	1	3.16993	1
Ccnk	8.16993	8.3443	8.35755	8.22882	8.31741	8.49185	8.24317	8.52748	7.97728	8.37504	8.52356	8.05528	8.30834	8.36194	8.34873	8.60363	8.07682	8.19967	8.22882
Ccnl1	8.65105	8.9542	9.13699	9.08215	9.37721	9.31061	9.24793	8.61471	8.44708	8.81057	8.70736	8.67243	9.54496	9.74987	9.65105	8.12928	8.55075	8.65464	8.55075
Ccnl2	9.57743	10.0293	9.8392	9.97871	10.007	9.77808	9.99152	9.38586	9.34207	9.31515	9.23362	9.0954	9.6987	9.46557	9.62753	8.90388	9.32193	9.38802	9.28309
Ccnt1	7.70044	8.73809	8.62205	8.6865	8.48784	8.48784	8.63662	8.89482	7.90689	8.59246	8.5157	8.62571	8.84235	8.77479	8.74147	8.93369	8.03342	7.70736	7.71425
Ccnt2	8.44294	9.14975	9.21432	9.02791	9.10591	9.08481	8.94544	9.92778	8.50383	8.57365	8.64024	8.46352	8.57743	8.61102	8.5812	9.76653	8.64024	8.55075	8.51964
Ccny	9.15735	9.06609	9.08481	8.96867	9.18488	9.18982	9.07414	8.60363	9.14211	9.09276	9.05257	9.16239	9.13699	9.14975	8.86728	8.19476	9.18488	9.45943	9.39874
Ccnyl1	9.51175	8.90989	8.9542	8.92481	8.81057	8.79766	8.85798	8.78463	9.65821	8.89785	8.99152	8.87652	9.633	9.74315	9.43879	8.15987	9.92926	9.68299	9.74315
Ccp110	6.50779	7.78136	8.0607	7.53916	7.03342	7.20945	7.31288	8.27612	6.56986	7.91289	8.09276	7.67243	7.06609	7.08746	7.03342	9.38802	6.93074	6.20945	6.64386
Ccpg1	8.36194	7.7211	7.64386	7.82018	7.96578	7.48382	7.58496	7.88874	8.01123	7.87652	7.62205	7.72792	8.12928	8.19476	8.21917	9.32193	8.08215	8	7.90087
Ccr2	5.35755	3.58496	3.58496	0	3.16993	0	0	0	0	0	0	3.80735	4.24793	0	0	0	0	0	4.52356
Ccr5	5.42626	2.58496	3	0	1.58496	0	2.58496	3	4.39232	0	2.80735	2.32193	2.32193	2.58496	2.58496	4	3.58496	0	3
Ccrn4l	9.67948	9.87652	10.1085	9.8392	10.1472	11.5088	10.2527	10.1824	9.39446	9.97871	9.87652	10.0182	10.585	10.7574	10.7347	11.0478	9.64566	9.26444	9.48784
Ccs	6.59991	6.40939	6.33985	6.59991	6.02237	6.16993	6.33985	6.84549	6.74147	6.49185	6.42626	6.30378	6.39232	6.20945	6.35755	7.25739	6.71425	6.90689	6.84549
Ccsap	5.08746	4.90689	5	4.70044	4.52356	4.39232	4	5.04439	5.61471	5.24793	5.16993	5.16993	4.64386	5.32193	4.75489	3.80735	5.67243	5.12928	5.64386
Ccser1	5.61471	6.89482	6.62936	6.90689	7.08746	6.88264	7.13955	6.02237	6.10852	7.02237	7.11894	6.94251	7.25739	6.97728	7.13955	6.47573	6.04439	6.39232	6.18982
Ccser2	9.17742	7.74819	7.75489	7.8392	8.36632	8.33092	8.21917	8.21917	9.12412	8.09803	7.96	8.14466	7.84549	7.84549	8.07146	8.76818	8.66178	8.94837	8.68299
Cct2	11.0795	11.8451	11.8451	11.8451	11.5873	11.5878	11.6965	11.9129	11.2479	11.6965	11.8451	11.762	11.5873	11.4651	11.5873	12.3628	11.1555	10.6644	11.0795
Cct3	10.1948	10.9801	11.3326	11.1592	10.9578	11.0505	11.1892	11.5901	10.5048	11.1222	11.2204	11.1222	10.9801	10.7599	10.9241	11.2204	10.4147	10.3848	10.4263
Cct4	10.5187	11.2456	11.3581	11.327	11.1849	11.3276	11.327	11.2456	10.8903	11.327	11.6248	11.2155	10.9181	10.8057	10.9929	11.9091	10.8049	10.7322	10.8281
Cct5	10.643	11.6965	11.9129	11.7624	11.7624	11.6271	11.8455	11.4073	10.809	11.5878	11.762	11.7624	11.6271	11.5362	11.5878	11.5873	10.6847	10.643	10.6847
Cct6a	9.67596	10.668	10.7814	10.7177	10.7177	10.703	10.8941	10.9578	10.0741	10.6874	10.7177	10.6257	10.5527	10.4147	10.5517	10.8941	9.82177	9.70217	9.89026
Cct7	10.2808	11.4073	11.4073	11.4651	11.4651	11.3597	11.5088	11.0471	10.5008	11.2186	11.3597	11.1874	11.1183	10.8305	10.9944	10.341	10.4409	10.4252	10.4615
Cct8	10.6874	11.3619	11.5098	11.5377	11.5103	11.3326	11.7653	11.5103	10.8321	11.5901	11.5901	11.5103	10.9578	10.9801	11.1222	12.0701	10.668	10.6671	10.6257
Ccz1	8.3443	8.27612	8.54303	8.35315	8.50779	8.39232	8.58496	8.34873	8.53916	8.48382	8.51964	8.51964	8.02237	8.07146	8.40088	8.77808	8.5812	8.25739	8.36632
Cd109	10.3718	12.8275	12.8275	13.0014	13.4489	13.1655	13.4489	8.21917	10.8337	13.0014	13.0014	13.0014	12.8275	12.8275	13.0014	6.62936	9.82972	10.3038	9.91289
Cd14	8.78136	1	2.32193	1.58496	1	1	1	4.16993	6.82018	1	2.80735	2.32193	0	1	1	1	6.58496	6.30378	6.62936
Cd151	9.24079	8.90989	8.84235	9.20457	8.87652	8.9571	9.25267	8.5812	9.11114	9.45327	9.3966	9.5411	8.67243	8.59991	8.67243	8.45533	8.91588	8.66888	8.64386
Cd164	10.8337	10.0593	9.90087	9.89178	10.2726	10.128	10.0593	10.4284	10.8525	10.2276	10.1861	10.3869	10.0238	10.2432	9.97154	10.445	10.8948	10.9263	10.9816
Cd180	6.47573	1	1.58496	2.58496	0	2	0	3.45943	4.58496	0	2.80735	0	2	2.80735	1.58496	1	4.16993	3	3.80735
Cd1d1	4.80735	5	4.90689	5	4.39232	4.08746	4.52356	4.39232	4.9542	4.85798	4.9542	4.75489	5.04439	4.70044	5.2854	4.16993	4.9542	5.55459	5.08746
Cd200	5.64386	6.10852	6.35755	6.18982	6	6.49185	5.9542	4.80735	5.16993	5.75489	5.67243	5.70044	5.88264	5.97728	6.14975	4.08746	5.93074	6.10852	5.85798
Cd200r3	0	5.58496	6.50779	4.9542	4.75489	4.70044	4.90689	1	0	4	4.52356	4.80735	5.39232	6.02237	5.83289	2	0	0	0
Cd209c	2.80735	3.58496	3.80735	3.70044	3.80735	3.90689	4.24793	5.78136	3	3.70044	3.58496	3.80735	4	4.16993	3	8.09803	3.45943	2.80735	3.70044
Cd22	1.58496	0	0	0	1.58496	0	1	5.12928	2.32193	1.58496	1	1.58496	0	0	0	7.7879	1	1	0
Cd248	10.3826	7.76818	7.53916	8.02237	7.74819	7.58496	7.98299	9.29692	10.3106	8.57365	8.38802	8.59619	8.99718	8.52356	9.00562	2	10.3554	10.643	10.3826
Cd24a	9.52552	10.2808	10.643	10.3674	11.0795	11.1555	11.4073	8.06609	9.56033	10.8918	11.2479	10.9542	9.67948	9.6987	10.3399	7.70044	8.82018	8.82655	8.6865
Cd276	9.01959	6.56986	5.42626	6.52356	5.88264	5.67243	6	7.53138	9.24079	8.13955	7.75489	8.01681	6.84549	7.02237	7.46761	6.64386	9.02237	9.25739	9.00282
Cd2ap	9.08481	9.32193	9.20945	9.2384	9.36851	9.31741	9.28309	9.31741	8.79116	9.39017	9.15987	9.35094	9.21675	9.12928	9.26679	9.77479	9.08481	8.86109	8.82337
Cd2bp2	8.30378	8.59619	8.96867	8.67948	8.85487	8.86728	8.83289	9.50383	8.5157	8.8009	8.633	8.67596	8.45943	8.5812	8.62205	9.47573	8.53916	8.41363	8.40939
Cd300a	5.32193	3.90689	3.58496	4.52356	3.80735	3	3.16993	4.52356	4	3.58496	4.39232	3.70044	4.45943	2.32193	3	6.74147	4.58496	2.32193	3.80735
Cd300lb	5.16993	0	0	0	0	0	0	0	3.32193	0	1	0	0	0	0	1	2.58496	3.58496	3.16993
Cd300lf	5.55459	1	0	1	0	0	0	0	3.80735	0	0	1	0	1	0	0	2.80735	1	3.32193
Cd302	7.34873	5.12928	4.9542	4.80735	4.90689	5	5.2854	5.04439	6.61471	5.04439	5.04439	5.12928	6.37504	6.47573	6.20945	3.58496	6.32193	7.01123	6.02237
Cd320	5.49185	6.67243	7.03342	6.72792	6.72792	6.88264	7.35755	6.91886	5.78136	6.47573	6.67243	6.40939	6.65821	6.04439	6.2854	7.21917	5.55459	5.39232	5.93074
Cd34	6.64386	8.45533	7.81378	8.79116	8.5157	8.61102	8.71425	5.78136	7.14975	9.23362	8.82337	9.28771	9.37938	9.17493	9.49386	5.83289	6.37504	7.91289	6.71425
Cd36	8.03892	6.2854	6.53916	5.90689	5.75489	5.80735	5.97728	4.45943	7.33985	5.52356	6.20945	5.72792	6.14975	6.10852	6.30378	3.45943	6.39232	7.11894	6.61471
Cd37	5.64386	0	0	0	0	1.58496	0	4.45943	2.58496	0	0	0	0	0	0	7.39232	2.80735	2.32193	1
Cd38	5	2.32193	3	2.32193	3	3.90689	3	7.05528	4.16993	3.32193	3.70044	3.70044	3.70044	3.16993	3	7.15987	4.45943	4.32193	4.58496
Cd3e	0	0	0	0	0	0	0	5.08746	0	0	0	0	0	0	0	5.64386	0	0	0
Cd3eap	6.45943	7.41785	7.6865	7.37504	7.02237	7.19967	7.24793	7.88874	6.62936	7.02237	6.97728	7.16993	7.7211	7.98299	7.91289	6.72792	6.67243	6.10852	6.64386
Cd44	11.9873	11.2515	11.0519	11.1904	11.592	11.5113	11.363	9.54496	11.9181	11.4136	11.1904	11.4136	11.5382	11.4136	11.5113	4.52356	11.592	11.2515	11.5113
Cd46	5.52356	5.42626	5.20945	5.58496	5.35755	5.72792	5.35755	2.58496	4.64386	5.04439	5.61471	5.04439	5.49185	5.16993	5.93074	2.32193	5.85798	5.2854	5.88264
Cd47	8.75489	8.25267	7.90087	8.18982	8.43463	8.43045	8.36194	7.2854	8.81057	8.59619	8.24317	8.56605	8.48784	8.41785	8.52356	6.72792	8.85487	9.11114	9.03067
Cd52	6.35755	0	1	0	0	0	0	1.58496	3.90689	0	0	0	0	0	0	0	5	3.16993	3.70044
Cd53	8.18982	4.52356	3.58496	4.80735	0	3.70044	3.58496	5.32193	6.83289	3.70044	0	5.61471	0	0	3.70044	0	6.71425	6.79442	6.84549
Cd55	8.37938	9.35094	8.77479	9.51175	9.75656	9.3966	9.88417	7.10852	7.50779	9.23601	8.73132	9.07414	9.36632	8.98584	9.55651	7.82018	7.10852	8.37504	7.43463
Cd59a	6.6865	6.18982	7.22882	6.32193	7.54689	8.42626	7.81378	4.45943	6.20945	4.70044	5.80735	4.08746	7.42626	7.93074	7.60733	5.04439	5.39232	4.80735	5.39232
Cd59b	2	2.58496	2.58496	2.32193	2.32193	3.80735	2.80735	5.12928	1.58496	1	2.32193	2	3.70044	2.80735	1.58496	6.45943	2.32193	2.58496	1.58496
Cd63	11.0175	9.97871	10.0293	10.0967	10.1254	10.1357	10.3231	10.2372	11.218	10.3826	10.2808	10.4252	10.2527	10.2372	10.3231	9.43045	11.0471	11.1555	10.9542
Cd68	8.89785	3.80735	4.32193	4	4.45943	4	3.70044	6.06609	6.98868	4.16993	4	3.80735	4.80735	4.39232	3.32193	7.81378	5.93074	6.33985	5.97728
Cd69	6.10852	0	0	0	0	0	0	0	0	0	0	0	0	0	0	0	5.78136	5.80735	4.80735
Cd72	7.56986	4.24793	3.45943	4.52356	4.24793	4	1.58496	2	6.04439	4.08746	4.32193	3.70044	4.90689	4.80735	2.80735	2.32193	5.88264	4.85798	5.24793
Cd74	2.32193	1	0	1	2.32193	0	1	2.80735	1	1.58496	0	1	1	1	0	6.04439	2	1	2.32193
Cd80	6.52356	5.80735	5.24793	6	6.2854	6.10852	6.18982	5.70044	6.80735	6.53916	6.37504	6.47573	5.70044	5.49185	5.72792	7.85175	4.90689	5.39232	5.32193
Cd81	11.5348	11.3276	11.1144	11.3581	11.4025	11.4605	11.5348	10.7541	11.279	11.4605	11.3276	11.4605	11.2461	11.0458	11.1849	11.0154	11.1517	11.4025	11.2161
Cd82	6.88264	3.90689	3.58496	4.80735	3.90689	3.32193	3.70044	3.90689	6.40939	4.52356	4.08746	4.75489	5.97728	5.83289	5.88264	1	6.44294	6.83289	6.40939
Cd84	6.94251	3	3.58496	3.16993	3.70044	4.80735	3.70044	8.46761	5.49185	3.45943	1.58496	3.32193	4.32193	4.39232	4.64386	7.97728	4.32193	4.75489	4.39232
Cd9	9.23122	10.3095	10.2784	10.2773	10.7004	10.8471	10.8289	9.91737	9.20701	10.5196	10.4231	10.5831	10.5831	10.6018	10.567	11.1855	9.17493	9.39446	9.08481
Cd93	6.93074	1	1	1.58496	1	1	1.58496	2.32193	5.49185	1	0	0	2.58496	2.32193	2.32193	0	4.70044	4.24793	4.16993
Cd97	9.18488	7.20945	6.65821	7.37504	8.09803	8.09276	8.04439	8.46761	9.02514	7.96578	8.03342	8.18488	8.21917	8.15482	8.06609	9.09276	9.2503	9.01402	9.15987
Cd99l2	8.21917	7.17991	7.07682	7.21917	7.09803	6.52356	7.03342	6.53916	8	7.34873	7.2384	7.19967	7.70044	7.3837	7.6865	5.88264	7.91289	8.3443	8.12928
Cdadc1	5.39232	6.10852	6.20945	6.08746	6.02237	5.90689	6	5.16993	5.58496	5.80735	5.85798	5.85798	6.12928	6.30378	6.35755	5.90689	5.2854	5.78136	4.80735
Cdan1	6.61471	7.2384	6.98868	7.24793	7.20945	7.46761	6.82018	7.45121	7.21917	6.71425	6.85798	6.94251	7.3837	7.10852	6.87036	7.19967	6.88264	7.11894	6.91886
Cdc123	8.12412	8.16993	8.49586	8.37069	8.24793	8.19476	8.43879	8.27612	8.19967	8.43045	8.22882	8.37938	7.98868	7.76818	7.7879	8.7211	8.3966	8.52356	8.17493
Cdc14a	3.58496	7.30378	7.33092	7.26679	7.07682	6.90689	7.3837	4.80735	3.90689	6.56986	6.70044	6.67243	6.62936	6.71425	6.87036	5.24793	4.08746	4.16993	3.80735
Cdc14b	6.33985	7.90087	7.79442	7.90087	8.12928	7.62205	8.0607	6.64386	6.87036	7.90087	7.84549	7.8392	7.41785	7.14975	7.65105	7.81378	6.72792	6.61471	6.37504
Cdc16	9.30606	8.64386	8.62936	8.65821	8.41785	8.5812	8.64386	8.65821	9.60177	8.84549	8.84235	8.84235	8.96	8.66178	8.69697	8.19476	9.65105	10.0674	9.67066
Cdc20	7.93664	9.38802	9.54303	9.45738	8.50383	8.93074	8.73471	10.0154	8.47168	9.49185	9.71253	9.55651	7.80735	7.97728	7.75489	9.54303	8.57743	8.22882	8.67948
Cdc23	8.59991	8.94251	8.72451	8.69697	8.71768	8.75822	8.65464	9.8392	8.94837	9.11114	9.16491	8.9629	8.38802	8.33092	8.51964	9.72792	8.98299	8.91588	8.92481
Cdc25a	7.7879	8.2384	8.44708	8.3443	7.63662	7.91289	7.67243	9.20945	7.7879	8.35755	8.35315	8.37938	7.6865	8.05528	7.90087	8.76487	7.9542	7.48382	7.64386
Cdc25b	6.75489	8.61839	8.65464	8.59991	8.35315	8.32643	8.34873	7.13955	7.62205	8.65105	8.77808	8.72792	7.47573	7.83289	7.60733	7.39232	7.57743	7.56986	7.62205
Cdc25c	5.04439	5.9542	6.10852	6	4.85798	5.49185	5.61471	6.37504	5.45943	6.06609	6.35755	6.35755	5.39232	5.04439	5.12928	6.08746	5.70044	4.90689	5.70044
Cdc26	6.9542	7.13955	7.30378	7.17991	6.79442	6.88264	7.05528	7.27612	7.19967	7.37504	7.26679	7.04439	6.82018	6.78136	6.74147	6.75489	7.26679	7.35755	7.33985
Cdc27	9.7364	9.44501	9.47776	9.42417	9.39446	9.38802	9.38802	9.51175	9.76653	9.65105	9.43463	9.51767	8.69	8.73809	9.13186	9.33092	9.85487	9.53333	9.78627
Cdc34	8.71768	9.15987	9.34207	9.09011	9.31288	9.28771	9.26444	9.81858	8.74483	9.20945	9.20945	9.26913	9.19967	8.98584	8.96	9.85798	8.58496	8.69	8.66888
Cdc37	10.2656	10.567	10.6618	10.6008	10.2503	10.2192	10.4988	10.6202	10.1573	10.4778	10.544	10.5187	10.2656	10.1228	10.3095	10.0795	10.0389	9.86419	10.2192
Cdc37l1	7.47573	7.52356	7.76818	7.70044	7.56224	7.58496	7.8009	7.93664	7.55459	7.40088	7.49985	7.40088	7.80735	7.63662	7.7211	7.06609	7.65105	7.54689	7.54689
Cdc40	7.45121	8.57743	8.7211	8.77808	8.33092	8.17493	8.37938	7.79442	7.57743	8.42626	8.59991	8.633	7.6865	8.01123	8.10329	7.33092	7.70044	7.59246	7.69349
Cdc42	11.592	11.0848	11.021	11.1248	11.1248	11.2222	11.2222	10.6083	11.8482	11.2515	11.2515	11.3337	11.3343	11.363	11.4717	10.3587	11.5382	11.7017	11.592
Cdc42bpa	10.2773	9.35755	9.04712	9.23362	9.19476	9.08215	9.07948	8.84235	10.3652	9.45738	9.33092	9.41574	9.46352	9.35315	9.30378	8.7879	10.2348	10.0389	10.1059
Cdc42bpb	10.0526	9.72451	9.64566	9.51767	9.76818	9.64205	9.63481	9.42417	10.0715	9.70563	9.8857	9.82655	9.81698	9.81858	9.74483	9.23362	9.9901	10.0182	9.94105
Cdc42bpg	8.31741	8.25267	7.74819	8.21917	8.42206	8.45533	8.33985	8.7039	8.01123	8.57743	8.53916	8.62936	7.92481	7.78136	7.85798	9.47168	7.27612	7.70044	7.22882
Cdc42ep1	7.55459	3.90689	3.58496	4.9542	3	4.32193	3.45943	6.14975	7.96	6.12928	5.52356	5.55459	5.52356	5.12928	5.61471	2.32193	8.03342	7.73471	7.83289
Cdc42ep2	6.06609	5.90689	5.9542	5.97728	4.75489	5.42626	5.45943	4.45943	6.08746	6.08746	6.30378	6.35755	5.88264	5.2854	5.12928	1.58496	6.35755	7.29462	6.52356
Cdc42ep3	8.7039	6.52356	6.22882	6.52356	6.40939	6.18982	6.2854	7.18982	9.06878	7.65821	7.42626	7.67948	7.14975	7.31288	7.40939	6.47573	8.94837	8.58871	8.93664
Cdc42ep4	7.54689	6.97728	7.11894	6.78136	6.32193	7.13955	6.61471	8.36632	7.60733	7.24793	7.42626	7.47573	6.88264	7.60733	6.79442	7.94837	7.61471	7.93664	7.65105
Cdc42ep5	7.07682	7.2384	7.12928	7.16993	7.24793	7.89482	7.59246	6.40939	6.90689	5.85798	6.75489	5.85798	6.50779	6.55459	6.35755	6.55459	6.70044	7.73471	6.74147
Cdc42se1	8.77149	8.92778	9	8.9542	8.98868	8.94544	9.00562	8.57365	8.67243	8.9542	8.98014	9.03617	8.8009	8.94837	9.0607	8.74483	8.633	8.60733	8.633
Cdc42se2	8	8.26209	8.50779	8.26209	8.44708	8.25739	8.56605	8.37069	8.00562	8.11894	8.36632	8.13955	8.66888	8.55459	8.78463	8.68299	8.05528	7.49985	7.77479
Cdc45	6.16993	7.46761	7.87036	7.5157	6.56986	7.12928	6.84549	8.26679	6.10852	7.39232	7.76155	7.29462	6.84549	6.59991	6.71425	8.84235	7.09803	6.61471	6.89482
Cdc5l	8.2854	8.77149	9.00843	8.6865	8.74147	9.20945	8.87652	10.6475	8.48382	8.73809	8.79766	8.61839	9.03342	9.07948	8.97154	11.0217	8.65105	8.64386	8.70044
Cdc6	5.70044	7.25739	7.3837	7.41785	6.24793	6.45943	6.39232	8.59991	5.52356	7.52356	7.62936	7.61471	6.50779	6.64386	6.50779	8.69697	6.62936	5.58496	6.96578
Cdc7	5.08746	7.33985	7.69349	7.45943	6.87036	7.01123	7.20945	6.71425	5.45943	7.13955	7.3837	7.16993	6.10852	5.90689	6.32193	6.87036	6.10852	5.52356	5.9542
Cdc73	8.74483	8.91289	8.85175	8.73471	8.98014	9.00282	8.90087	8.99435	8.65105	8.94544	8.76818	9.03067	8.80735	9.14975	8.90388	8.57365	8.88874	8.43045	8.65105
Cdca2	6.14975	7.76155	7.87652	7.74147	6.52356	7.17991	6.74147	8.39232	6.53916	7.83289	7.76818	7.66534	6.85798	7.24793	7	7.64386	7.06609	6.71425	7.04439
Cdca3	7.62205	8.41785	8.93369	8.64024	7.43463	7.81378	7.94837	9.25739	7.60733	8.54689	8.69697	8.43463	7.59991	7.7879	7.77479	9.04166	8.07682	7.76155	8.11374
Cdca4	7.85798	8.00562	8.18488	7.98299	7.91886	8.07146	7.85175	7.85798	7.84549	8.27146	8.23362	8.03892	8.67243	8.72451	8.79116	7.42626	8.01681	7.88264	8.07146
Cdca5	5.35755	6.80735	7.22882	7.08746	6.24793	6.59991	6.10852	8.13443	5.52356	7.13955	7.14975	6.72792	5.75489	6.56986	6.14975	8.13443	5.97728	5.45943	5.70044
Cdca7	5.93074	9.0607	9.56605	9.0607	8.44294	8.77149	8.56224	9.17243	6.76818	8.66888	9.19967	8.72451	8.37938	8.84235	8.39232	8.55075	6.96578	6.64386	7.16993
Cdca7l	4.39232	7.6865	7.87036	7.79442	7.13955	7.18982	7.24793	5.39232	4.58496	7.6865	7.6865	7.72792	6.85798	7.16993	7.11894	6.37504	4.75489	4.58496	4.85798
Cdca8	7.2384	8.17991	8.47168	8.20457	7.21917	7.91289	7.29462	9.14211	7.56986	8.55075	8.43879	8.27146	7.01123	7.53916	7.03342	8.61839	7.9542	7.36632	7.88874
Cdh1	0	5.45943	5.12928	5.61471	7.7879	8.71081	7.40939	11.1586	1.58496	5.58496	4.9542	5.61471	6.47573	7.14975	6.52356	12.8263	1	3	0
Cdh10	7.33985	7.25739	6.55459	7.15987	7.05528	6.90689	7.18982	6.37504	7.73471	7.62205	7.20945	7.42626	7.53138	7.15987	7.54689	5.85798	7.30378	7.05528	7.33092
Cdh11	12.6481	9.65821	8.80413	9.89482	8.57365	7.58496	8.53916	10.9929	12.6481	10.4979	9.80735	10.567	10.1898	9.62388	9.86573	5.61471	12.9977	12.6481	12.9977
Cdh12	0	5.58496	3.16993	4.70044	2.80735	5.67243	3.45943	0	0	3.45943	4.9542	3.70044	3.90689	0	0	3.32193	0	0	0
Cdh13	7.45121	10.2082	9.45943	10.268	10.3987	9.9542	10.2228	3.90689	7.15987	9.96578	9.64566	9.9542	10.809	10.3004	10.7013	0	6.37504	7.18982	6.35755
Cdh18	6.84549	7	6.78136	7.15987	5.97728	5.80735	6.26679	5.83289	7.14975	7.12928	7.13955	7	5.58496	5.35755	5.9542	6.14975	6.56986	6.89482	6.40939
Cdh19	5.70044	3.58496	4.64386	0	5.16993	0	0	6	6.06609	4.75489	5.04439	3.70044	4.08746	4.90689	5.32193	3.58496	6.40939	5.72792	6.33985
Cdh2	10.4231	8.28077	7.83289	8.38802	7.14975	7.35755	7.21917	8.39232	10.1699	9.33092	9.01959	9.35755	7.85798	7.55459	7.79442	6.10852	10.0795	10.4378	10.3805
Cdh20	0	6.79442	7.06609	6.90689	5.88264	6.35755	5.93074	4.70044	1.58496	7.15987	7.37504	6.80735	5.80735	6.12928	5.67243	4.24793	1.58496	0	0
Cdh24	4	3.90689	3.58496	2.58496	3.70044	2.80735	2.32193	4.45943	4.64386	4	3.45943	3.58496	3	3.16993	2.32193	6.45943	5.08746	4.24793	4.75489
Cdh3	8.70736	2.58496	2.32193	2.32193	2	3.58496	3.32193	8.12412	8.80735	2.58496	3.16993	3.80735	4.58496	5.12928	4.45943	5.9542	9.64746	9.62022	9.60177
Cdh6	5.16993	4	4.08746	4.70044	4.45943	4.39232	4.45943	3.32193	5.04439	4.70044	4.52356	4.90689	4.16993	4.45943	4.64386	4.90689	5.42626	5.52356	5.24793
Cdh7	0	6.49185	6.39232	6.55459	0	0	5.08746	0	0	6.33985	5.64386	6.33985	3.90689	3.70044	5.32193	0	4.80735	0	0
Cdh8	5.58496	6.56986	6.32193	6.75489	6.06609	6.18982	6.37504	5.08746	6.08746	6.04439	5.70044	6.08746	6.18982	5.45943	6.45943	0	6.2854	6.49185	6.59991
Cdh9	4.39232	5.55459	5.90689	5.04439	5.32193	5.2854	5.72792	1	1	4.9542	5.78136	5.35755	6.08746	5.70044	5.52356	5.08746	1	1	1.58496
Cdip1	8.01123	8.42206	8.07682	8.29462	8.36632	8.19476	8.18982	8.03892	7.91289	7.91886	7.80735	7.85175	8.29921	8.10329	8.17991	7.17991	7.88264	7.9542	7.78136
Cdipt	8.98584	8.72792	8.84862	8.89178	9.32643	9.2503	9.37721	8.79116	9.09803	9.1267	9.04166	8.97154	8.81057	8.54689	8.6865	8.73809	8.96	8.87652	9.08215
Cdk1	8.3443	9.40939	9.76984	9.41151	8.51964	8.81378	9.03617	9.40939	8.7039	9.35755	9.3966	9.51964	8.87344	8.69349	8.84549	9.25267	8.89482	8.53138	8.9571
[truncated: 10,709 more rows]
