# Supplementary material for: Unraveling the 2,3-diketo-l-gulonic acid-dependent and -independent impacts of l-ascorbic acid on somatic cell reprogramming
Source: Cell Biosci. 2023 Nov 30;13:218. doi: 10.1186/s13578-023-01160-x (PMC10688016; doi:10.1186/s13578-023-01160-x)
Supplement: Supplementary file 3 — Additional file 3: Table S2. The metabolome information collected in the current studies. [file 13578_2023_1160_MOESM3_ESM.xlsx]

## Sheet: Sheet1
	G1-1-neg	G1-2-neg	G1-3-neg	G1-4-neg	G1-5-neg	G1-6-neg	G1-7-neg	G1-8-neg	G1-9-neg	G2-1-neg	G2-2-neg	G2-4-neg	G2-5-neg	G2-6-neg	G2-7-neg	G2-8-neg	G2-9-neg	G3-1-neg	G3-2-neg	G3-3-neg	G3-4-neg	G3-5-neg	G3-6-neg	G3-7-neg	G3-8-neg	G3-9-neg	G4-1-neg	G4-2-neg	G4-3-neg	G4-4-neg	G4-5-neg	G4-6-neg	G4-7-neg	G4-8-neg	G4-9-neg	G5-1-neg	G5-2-neg	G5-3-neg	G5-4-neg	G5-5-neg	G5-6-neg	G5-7-neg	G5-8-neg	G5-9-neg	G6-1-neg	G6-2-neg	G6-3-neg	G6-4-neg	G6-5-neg
Alanine	1.74	1.7	1.38	2.1	1.99	1.5	1.56	1.86	1.3	1.52	1.46	1.96	1.67	1.13	1.16	1.46	1.08	0.86	1.02	0.61	1.36	1.27	0.88	0.8	1.01	0.52	0.92	0.8	0.45	1.29	1.06	0.75	0.9	0.9	0.82	0.68	0.72	0.41	0.86	0.71	0.35	0.45	0.91	0.27	0.99	1.09	0.6	0.95	1.01
Glutamine	2.17	2.06	1.75	2.44	2.34	1.94	1.93	2.22	1.7	1.84	1.84	2.17	1.89	1.43	1.37	1.62	1.42	1.52	1.43	0.95	1.73	1.57	1.25	1.04	1.3	0.97	1.28	1.41	1.03	1.8	1.42	1	1.22	1.23	1.22	0.8	0.85	0.66	0.95	0.65	0.22	0.38	0.88	0.3	0.96	0.92	0.55	0.97	0.7
Glutamate	2.59	1.9	0	1.23	1.64	1.83	2	2.35	2.02	2.1	2.25	1.65	2.16	1.85	1.77	2.4	2.5	3.24	3.34	2.95	3.74	3.6	3.27	3.22	3.68	3.04	3.23	3.33	2.94	3.82	3.48	3.16	3.32	3.6	3.28	2.71	2.79	2.63	3	2.83	2.65	2.81	3.2	2.59	2.95	2.99	2.57	3.08	3.02
Glycine	0.11	0.28	0.42	1.13	0.67	0.43	0.95	0.97	0.33	0.29	0.51	1.43	1.03	1	0.77	0.35	0.62	2.26	2.35	1.87	3.52	3.28	2.61	3.02	3.43	2.69	2.38	2.23	1.73	3.36	2.87	2.56	3.06	3.24	2.91	1.68	1.9	1.4	2.55	2.25	1.76	2.22	2.77	2.01	2.34	2.68	2.08	3.22	3.17
Histidine	1.8	1.76	1.29	2.32	1.91	1.78	1.69	1.6	1.13	1.4	1.35	1.96	1.39	1.34	1.13	1.32	0.33	1.78	1.43	0.73	1.92	1.48	1.33	1.12	1.71	1.46	1.12	1.3	0.86	1.67	1.17	1.11	1.27	1.72	1.8	0.72	0.81	0.29	1.02	0.58	0	0.72	1.19	0.78	0.79	0.87	0.2	1.06	0.89
Isoleucine	1.16	0.96	0.84	1.2	1.24	0.62	0.77	1.05	0.67	0.74	0.66	0.81	0.62	0	0.26	0.34	0.19	1.62	1.12	0.89	1.37	1.19	0.73	0.62	0.87	0.52	1.29	1.28	0.97	1.68	1.35	0.63	0.8	0.79	0.78	0.98	1.08	0.87	1.14	0.81	0.5	0.68	0.95	0.45	1.25	1.35	0.95	1.06	0.99
Leucine	1.48	1.28	1.1	1.49	1.54	0.96	1.08	1.38	0.92	1.12	1.06	1.01	0.9	0.22	0.52	0.74	0.53	0.89	1.33	1.03	1.46	1.38	0.85	0.74	1.06	0.72	1.28	0.9	0.72	1.24	0.86	0.79	0.91	0.94	0.84	1.12	1.25	0.96	1.19	0.91	0.63	0.72	1.04	0.52	1.35	1.45	0.98	1.19	1.08
Lysine	2.41	2.79	3.23	3.22	3.2	3.07	2.88	3.31	2.65	2.19	2.58	2	1.03	1.44	1.86	2.21	1.07	6.4	6.13	6.1	6.55	6.5	6.17	6.17	6.52	6.25	6.28	6.12	5.9	6.62	6.28	6.03	6.27	6.41	6.36	6.21	6.28	6.06	6.49	6.13	5.92	6.27	6.73	6.21	6.58	6.67	6.32	6.34	6.17
Phenylalanine	1.21	0.94	0.95	1.12	1.22	0.69	0.93	1.21	0.85	0.79	0.72	0.76	0.6	0	0.39	0.48	0.34	1.01	0.72	0.56	0.83	0.78	0.3	0.38	0.55	0.33	0.82	0.69	0.5	0.91	0.62	0.22	0.54	0.44	0.52	0.73	0.84	0.73	0.83	0.56	0.14	0.44	0.74	0.4	0.9	1.11	0.73	0.56	0.49
Proline	1	0.96	0.84	1.37	1.32	0.88	1.09	1.32	0.73	0.54	0.41	1.3	0.68	0.36	0.38	0.57	0	1.28	1.08	0.68	1.15	1.14	0.79	0.95	1.2	0.67	1.31	1.1	0.87	1.47	1.24	0.82	1.17	1.18	0.96	0.8	0.8	0.7	0.84	0.73	0.24	0.64	1.07	0.48	0.92	1.03	0.54	0.58	0.65
Serine	1.48	1.43	0.99	1.66	1.7	1.16	1.28	1.66	1.03	1.28	1.3	1.3	1.41	0.83	0.96	1.2	0.81	0.89	0.86	0.63	1.09	1.1	0.6	0.67	0.95	0.46	0.75	0.73	0.38	1.14	0.91	0.5	0.72	0.81	0.63	0.45	0.55	0.31	0.67	0.51	0	0.33	0.73	0.17	0.85	1.09	0.67	0.78	0.83
Threonine	1.08	0.96	0.83	1.23	1.32	0.65	0.82	1.13	0.57	0.82	0.8	1.08	0.93	0.25	0.41	0.53	0.22	1.35	1.26	1.03	1.37	1.39	0.83	0.95	1.14	0.7	1.21	1.08	0.86	1.32	1.18	0.8	1.08	1.03	0.93	0.88	1.04	0.89	0.98	0.93	0.18	0.66	1	0.47	1.04	1.32	0.95	0.8	0.89
Tryptophan	1.18	0.96	1.04	1.13	1.27	0.71	0.97	1.22	0.89	0.8	0.74	0.73	0.56	0	0.43	0.5	0.38	1.12	0.77	0.63	0.89	0.85	0.5	0.52	0.69	0.47	0.88	0.67	0.53	0.94	0.62	0.35	0.67	0.59	0.66	0.92	0.98	0.86	0.97	0.68	0.33	0.71	0.9	0.66	1.01	1.2	0.78	0.69	0.59
Tyrosine	1.2	0.87	0.91	1.15	1.16	0.64	0.81	1.05	0.74	0.69	0.7	0.72	0.57	0	0.29	0.44	0.29	1.24	0.87	0.6	1.1	0.95	0.57	0.54	0.7	0.46	0.87	0.77	0.58	1.07	0.71	0.36	0.67	0.59	0.65	0.71	0.81	0.71	0.84	0.54	0.14	0.49	0.72	0.49	0.89	1.1	0.66	0.69	0.56
Valine	0.96	0.72	0.63	1.02	1.04	0.6	0.76	1.03	0.65	0.69	0.68	0.65	0.54	0	0.4	0.62	0.53	1.43	1.37	1.08	1.64	1.49	1.15	1.15	1.38	1.1	1.4	1.49	1.21	1.97	1.6	0.91	1.2	1.19	1.27	0.97	1.1	0.89	1.22	0.93	0.57	0.93	1.26	0.87	1.24	1.33	0.92	1.07	1.03
O-Acetyl-L-Ser	4.46	4.52	4.07	4.85	4.91	4	3.82	4.35	2.8	3.8	3.85	4.28	4.05	3.89	3.77	3.75	3.74	1.11	0.32	1.1	2.01	1.58	0.67	1.14	0.92	0.69	0.86	0.49	0.61	1.66	1.44	0.7	0.49	0.33	0.51	0.28	0.96	0.24	0.97	1.07	1.46	1.06	1.42	0.95	1.54	1.07	0.3	1.11	0.97
Hydroxyproline	1.78	1.67	1.41	1.95	1.93	1.37	1.61	1.92	1.33	1.76	1.71	1.82	1.81	1.29	1.59	1.72	1.46	1.41	1.47	1.3	1.41	1.53	0.97	1.1	1.37	0.98	1.24	1.18	0.91	1.23	1.18	0.74	1.25	1.16	1.07	0.99	1.11	1.09	1.31	0.99	0	0.88	1.24	0.51	1.4	1.68	1.32	0.98	1.19
L-Allothreonine	0.35	0.47	1.48	2.39	1.8	1.18	0.78	0.67	0	1.37	0.3	3.02	1.54	1.4	1.28	0.94	0.08	2.56	2.93	2.38	3.5	3.53	3.02	3.31	3.71	3	2.66	2.89	2.38	3.74	3.41	2.91	3.28	3.53	3.1	2.3	2.34	2.07	2.68	2.54	2.23	2.45	2.95	2.2	2.48	2.79	2.22	3.2	3.09
L-Homoserine	0.36	0.48	1.48	2.39	1.8	1.18	0.78	0.66	0	1.36	0.3	3.01	1.54	1.4	1.28	0.94	0.08	2.58	2.95	2.41	3.6	3.55	3.13	3.32	3.72	3.02	2.82	2.91	2.4	3.75	3.43	2.93	3.3	3.54	3.2	2.32	2.37	2.09	2.76	2.63	2.31	2.54	3.06	2.3	2.64	2.82	2.24	3.22	3.21
Beta-Alanine	1.14	1.2	0.77	1.45	1.6	0.94	1.04	1.4	0.83	0.8	0.88	1.71	1.27	0.55	0.7	1.05	0.57	1.14	0.54	0.19	1.04	1.01	0.47	0.45	0.69	0.15	0.47	0.51	0.01	1.1	0.92	0.43	0.55	0.77	0.64	0.36	0.31	0	0.43	0.43	0.12	0.26	0.73	0.01	0.78	0.79	0.28	0.95	0.98
Phenylacetylglycine	2.18	1.78	1.35	2.87	5.25	1.37	1.47	2.06	1.54	1.49	0.65	2.44	4.21	0.38	0.78	0.87	0.82	1.58	1.68	0.34	2.96	4.81	0.86	1.44	1.72	1.16	1.42	1.69	0.74	3.32	4.4	0.67	1.62	1.47	1.43	0.69	0.79	1.02	2.33	4.01	0.44	0.9	1.38	1	0.7	1.14	1.04	1.59	3.92
Sarcosine	1.69	1.64	1.33	2.06	1.94	1.45	1.51	1.82	1.25	1.47	1.43	1.93	1.63	1.08	1.12	1.42	1.04	0.87	1.01	0.61	1.35	1.26	0.88	0.79	0.99	0.51	0.92	0.82	0.46	1.3	1.07	0.76	0.89	0.89	0.81	0.68	0.71	0.41	0.85	0.69	0.36	0.44	0.89	0.25	0.98	1.07	0.59	0.93	1
Asparate	0.14	0.1	0.02	1.36	0.84	0.76	0.43	0.43	0	0.75	0.26	1.17	0.82	0.75	0.44	0.67	0.52	3.64	3.67	3.39	4.11	4.26	3.79	3.97	4.16	3.75	3.61	3.52	3.07	4.11	3.98	3.51	3.9	3.94	3.77	3.22	3.07	2.87	3.46	3.21	3.19	3.22	3.76	3.11	3.84	3.87	3.32	3.81	3.84
Asparagine	1.11	1.15	0.6	1.54	1.57	1.23	1.43	1.8	1.01	1	1.04	1.21	1.36	0.86	1.1	1.52	0.9	0.87	0.77	0.55	1.32	1.31	0.91	1.03	1.5	0.86	0.75	0.72	0.33	1.34	1.09	0.76	1.12	1.38	1.05	0.31	0.26	0.04	0.59	0.42	0.38	0.78	1.12	0.57	0.67	0.7	0.13	0.9	0.88
Ornithine	1.71	1.29	0.97	1.96	1.53	1.76	1.85	2.27	1.69	1.35	1.2	1.34	1.3	1.26	1.46	1.88	1.4	1.26	0.98	0.74	1.21	0.96	1.54	1.51	1.9	1.29	1.31	0.96	0.68	1.36	0.9	1.39	1.58	1.87	1.51	0.44	0.5	0.1	0.54	0.18	0.43	0.59	1.53	0.52	0.76	0.61	0.11	0.88	0.45
3-Aminoisobutyric Acid	1.7	1.72	0.99	2.46	2.36	1.47	1.58	2.04	1.05	1.25	1.13	1.78	1.44	0.79	0.59	1.25	0.75	1.69	1.77	0.53	2.12	2.18	1.4	1.17	1.84	1.03	1.6	1.49	0.72	2.61	1.84	0.88	1.32	1.56	1.3	0.73	0.74	0.62	1.13	0.86	0.18	0.54	1.51	0.06	1.27	1.59	0.64	1.38	1.2
5-Oxoproline	5.54	5.35	5.09	5.9	5.63	4.73	4.69	5.06	4.76	5.12	5.21	5.62	5.15	4.29	4.19	4.49	4.57	1.08	1.09	1.11	1.44	1.13	0.91	0.98	1.34	0.5	1.15	0.6	1.05	1.2	1.44	0.75	1.52	1.47	0.57	1.28	1.56	0.85	1.23	1.05	0.65	1.43	1.27	1.26	1.82	1.47	0.94	0.82	0.77
L-2-Aminoadipate	2.38	2.16	3.13	4.23	4.05	3.47	3.12	3.54	2.6	2.43	2.42	2.55	2.67	2.19	1.8	2.11	1.8	2.5	2.01	1.75	3	3.22	2.25	1.84	2.88	1.78	2.54	2.16	1.41	2.89	2.34	1.4	2.33	2.35	2	1.53	1.12	1.06	1.83	1.48	1.19	1.43	2.12	1.31	1.66	1.64	0.59	1.84	1.63
N-Acetyl-L-Asp	2.6	2.38	1.87	2.88	3.19	2.46	2.55	2.96	2.01	1.73	1.31	1.89	1.97	1.17	1.33	1.66	1.03	2.19	2	1.29	2.66	2.74	2.05	2.15	2.49	1.73	2.37	2.09	1.58	3.05	2.76	1.86	2.35	2.38	2.17	1.03	0.94	0.64	1.17	0.93	0.52	0.95	1.54	0.67	1.03	1.03	0.09	0.85	1.03
Cytidine	1.87	2.1	2.46	2.41	2.28	2.72	3.13	3.58	3.17	2.1	2.39	2.56	2.51	2.45	2.88	3.23	3.04	1.28	1.12	1.56	1.6	1.66	1.97	2.33	2.74	2.68	1.25	1.16	1.31	1.48	1.36	1.55	2.45	2.64	2.71	0.41	0.61	1.33	1.89	1.18	1.35	2.15	2.56	2.68	1.27	1.68	1.54	1.07	0.91
Cytidine 5′-diphosphate (CDP)	5.57	5.09	3.6	5.34	5.68	2.9	1.81	2.19	1.16	4.27	3.43	3.65	3.53	1.16	0.86	0.98	0	4.22	4.75	3.04	4.45	4.48	2.5	1.52	1.96	0.64	4.59	4.52	2.96	4.77	4.63	3.11	1.78	1.81	0.85	5.32	5.36	4.5	4.55	4.8	4.12	2.22	2.33	1.2	5.17	4.94	3.98	4.78	5.15
Cytidine 5′-triphosphate (CTP)	5.64	4.38	2.57	5.35	6.11	2.89	2.17	2.2	0.79	3.83	2.72	3.37	3.09	0.56	0.51	1.33	0.34	4.86	4.56	2.29	4.89	4.52	2.51	1.19	1.6	0.98	4.5	4.01	2.54	5.04	4.88	2.68	2.02	2.42	1.65	6.22	5.68	3.69	4.77	5.02	4.55	2.06	2.32	0.29	5.41	4.74	3.66	5.04	5.78
Cytidine 5′-monophosphate (CMP)	5.24	6.23	6.42	6.62	6.46	5.74	5.9	5.42	5.14	5.7	5.8	6.1	5.64	4.56	4.8	4.91	3.27	2.97	1.47	0.72	1.52	1.16	0.54	0.85	0.78	0	0.43	1.33	1.12	1.08	0.84	0.51	0.82	0.73	0.89	1.31	1.58	1.55	1.68	1.47	0.6	1.07	1.74	1.12	1.45	2.45	1.84	1.91	1.76
Cytosine	1	1.15	1.47	1.5	1.35	1.88	2.3	2.8	2.36	1.2	1.4	1.65	1.61	1.56	2.13	2.41	2.32	1.28	1.11	1.51	1.57	1.64	1.92	2.32	2.68	2.66	1.28	1.15	1.29	1.49	1.36	1.52	2.42	2.59	2.7	0.41	0.66	1.26	1.8	1.18	1.27	2.14	2.54	2.66	1.25	1.63	1.45	1.06	0.89
Hypoxanthine	1.32	1.63	2.12	2.07	1.86	2.65	2.92	3.24	2.83	1.8	2.09	2.38	2.48	2.38	2.77	2.85	2.82	1.73	1.81	2.37	2.36	2.41	2.66	3.01	3.22	3.02	1.91	1.89	2.05	2.19	2.08	2.26	3.12	3.14	3.19	0.67	1.19	1.91	2.34	1.68	1.7	2.71	2.91	2.85	1.99	2.19	2.02	1.43	1.17
Inosine-5 0-monophosphate (IMP)	1.78	3.64	5.15	6.22	4.24	3	3.63	4.83	3.68	2.85	3.66	4.21	2.69	1.8	1.9	3.68	1.49	2.99	4.42	3.13	4.3	3.89	1.68	2.63	4	2.3	3.15	4.37	3.29	4.66	2.77	1.37	3.26	3.28	2.5	2.7	3.57	4.24	3.67	2.7	0	2.42	4.98	1.89	3.55	5.57	5.02	3.62	2.59
Cyclic Adenosine Monophosphate (cAMP)	1.37	1.32	1.04	1.52	1.49	0.89	0.89	0.89	0.55	1.21	0.79	1.35	1.33	0.54	0.74	0.23	0.46	1.59	1.6	1.03	1.52	1.61	1.07	0.52	0.81	0	1.76	1.24	0.58	1.5	1.48	1	0.95	0.38	0.41	2.34	1.93	1.58	1.88	1.57	1.5	1.13	1.3	0.55	2.4	2.2	1.65	1.79	1.63
Xanthine	0.39	0.32	0.87	0.38	0.83	0.81	1.17	1.78	1.4	0.69	0.85	0.83	0.81	0.8	1.36	1.71	1.41	0.1	0.37	0.37	0.48	0.44	0.62	0.36	1.03	1.12	0	0.39	0.07	0.71	0.5	0.33	0.57	0.77	0.91	0.48	0.68	0.58	1.11	0.47	0.48	1.16	1.35	1.3	0.77	1.31	0.85	1.18	0.73
Flavin mononucleotide (FMN)	1.74	1.7	1.38	2.1	1.99	1.5	1.56	1.86	1.3	1.52	1.46	1.96	1.67	1.13	1.16	1.46	1.08	0.86	1.02	0.61	1.36	1.27	0.88	0.8	1.01	0.52	0.92	0.8	0.45	1.29	1.06	0.75	0.9	0.9	0.82	0.68	0.72	0.41	0.86	0.71	0.35	0.45	0.91	0.27	0.99	1.09	0.6	0.95	1.01
Guanosine	2.22	1.86	2.79	1.93	1.74	2.86	3.7	4.4	4.19	2.51	2.47	2.21	2.59	2.89	3.77	3.91	4.31	1.32	0.91	1.72	1.43	1.56	2.22	2.99	3.37	3.72	1.98	1.18	1.65	1.48	1.4	1.75	3.11	3.35	3.79	1.18	0.91	1.56	2.74	1.41	1.7	3.1	3.44	3.78	1.97	1.91	1.92	1.61	0.91
Guanine	0.66	0.37	0.65	0.59	0.66	0.78	1.39	1.98	1.76	0.51	0.47	0.4	0.49	0.55	1.36	1.49	1.96	0.8	0.41	0.63	0.64	0.58	0.72	1.34	1.6	1.98	0.72	0.35	0.44	0.64	0.48	0.4	1.4	1.56	1.94	0.23	0.29	0.5	1.15	0.32	0.07	1.23	1.62	1.99	0.74	0.9	0.67	0.42	0.13
Guanosine 5′-monophosphate (GMP)	4.19	4.64	4.79	4.91	4.65	4.69	4.94	4.96	4.54	4.43	4.57	4.62	4.58	3.99	4.33	4.53	3.73	0.31	2.12	1.61	1.55	1.88	1.6	2.1	2.19	1.46	1.97	2.1	2.09	2.01	1.73	1.41	2.06	1.97	1.63	0.53	0.98	1.84	0.81	0.92	0.53	1.22	1.83	1	1.05	1.98	1.53	1.28	0.79
Uridine	1.35	1.66	2.16	1.85	1.82	2.16	2.93	3.87	3.56	1.84	2.06	1.83	1.98	1.88	3.25	3.55	3.75	1.25	1.89	1.27	1.95	1.92	1.6	1.79	2.3	2.22	1.6	1.86	1.62	2.04	1.75	1.32	1.85	2.16	2.41	0.95	1.17	1.41	1.13	0.68	0	0.88	1.6	1.14	1.4	1.8	1.31	1.67	1.13
Uridine 5′-diphosphate (UDP)	6.56	6.73	6.45	7	7.04	5.71	5.54	5.83	5.18	6.11	5.86	5.98	5.68	4.77	4.91	5.49	4.04	5.15	0.92	0.58	1.88	1.5	1.42	1.57	1.07	0	2.47	1.6	0.87	2.59	2.14	1.28	1.37	1.67	1.44	2.22	1.56	1.16	2.06	1.7	2.5	2.57	2.25	2.52	3.14	2.24	1.82	3.26	2.51
Uridine-5′-triphosphate (UTP)	4.42	3.25	1.57	3.47	4.16	2.07	1.36	1.78	0.95	2.63	1.41	1.91	2.06	1.13	0.94	0.64	0.69	3.36	3.01	1.63	3.02	2.79	1.79	0.51	0.98	0.14	2.84	2.49	1.11	2.84	3.08	1.73	0.67	0.77	0.34	4.72	4.07	2.3	2.88	3.17	3.14	1.09	0.97	0.11	3.66	2.88	1.91	3.27	4.08
Uridine monophosphate (UMP)	1.91	1.21	0.93	0.74	0.55	0	1.02	0.53	1	0.97	1.58	0.54	1.13	0.52	0.63	1.3	2.06	3.49	2.81	2.43	3.84	3.39	2.97	2.97	3.09	2.47	2.47	2.62	2.18	3.3	2.8	2.7	2.95	2.84	3.1	2.49	2.45	2.22	3.43	2.97	2.8	3.27	3.23	3.1	3.48	3.4	2.82	3.62	3.35
Uracil	1.45	1.36	0.69	1.95	1.04	0.46	1.26	2.97	1.27	0.67	1.16	1.72	0.66	0	1.36	2.47	0.81	1.44	1.54	0.71	1.78	1.4	0.57	1.18	3.01	1.89	1.1	1.4	0.9	1.9	0.77	0.22	1.26	2.37	1.89	0.59	1.34	1.13	2.19	0.7	0.19	2.48	2.63	2	1.74	2.95	2.12	2.2	1.49
2'-Deoxycytidine (dC)	0.93	0.5	1.12	0.87	1.08	1.32	2.11	2.72	2.4	1.09	0.89	1.1	1.39	1.4	2.45	2.1	2.63	0.95	0.61	0.76	1.05	1.24	1.32	1.81	1.97	2.32	0.82	0.66	0.66	0.95	0.67	0.96	1.99	2.01	2.22	0.65	0.4	0.76	1.42	0.59	1.06	1.76	1.97	2.42	0.85	0.85	0.79	0.34	0.1
2′-Deoxyguanosine (dG)	4.22	2.98	3.22	3.15	2.92	3.38	3.6	3.5	3.09	4.37	3.48	3.5	3.62	2.98	3.2	3.22	2.81	3.35	2.28	1.49	1.66	1.86	1.98	2.36	2.08	1.42	3.92	2.86	2.33	1.86	1.79	1.67	2.28	1.83	1.96	2.43	1.77	1.65	0.87	0.81	0.42	0.41	1.72	0.95	3.02	2.72	1.58	1.54	0.5
2′-Deoxyguanosine 5′-diphosphate (dGDP)	3.13	2.9	2.01	4.03	4.15	2.48	1.92	2.56	1.04	2.17	1.79	2.84	2.37	1.44	0.96	1.74	0	2.73	3.11	1.68	3.52	3.36	2.24	1.55	2.49	0.74	2.6	2.93	1.46	3.52	3.16	2.16	1.78	2.2	1.42	2.99	2.7	1.74	2.67	2.48	1.73	1.54	2.18	0.82	2.97	3	1.83	2.91	3.26
2′-Deoxyguanosine 5′-triphosphate (dGTP)	4.95	4.22	2.61	4.49	5.31	2.64	1.46	1.51	0.43	2.71	2.29	2.45	2.53	1.45	0.57	0.55	0	3.22	3.92	2.13	3.52	3.74	2.35	1.05	1.37	0.16	3.47	3.63	2.11	3.97	4.19	2.71	1.24	1.06	0.35	5.23	5.03	3.58	3.77	4.5	3.75	1.31	1.59	0.28	4.34	4	3.15	3.87	4.98
2′-Deoxyguanosine 5′-monophosphate (dGMP)	1.78	1.74	1.24	1.9	1.95	1.68	1.69	1.5	0.91	2.03	1.73	2.37	1.99	1.28	2.12	2.16	2	3.23	3.11	2.77	3.41	3.36	2.98	2.9	3.06	2.28	3.13	3.02	2.68	3.42	3.16	2.85	3	2.91	2.65	2.56	2.57	2.45	2.72	2.57	2.34	2.58	2.82	2.13	2.97	3.04	2.49	2.83	2.7
2’-deoxyuridine (dU)	2.74	2.17	1.28	2.05	1.49	2.06	2.07	2.77	1.83	1.68	1.37	1.15	0	0.89	1.2	1.65	1.32	1.99	1.59	1.83	1.8	1.85	1.58	2.11	2.73	2.27	2.11	1.62	1.58	2.76	1.44	1.74	2.96	2.82	2.49	2.15	2.04	1.99	2.82	1.34	1.24	2.03	2.94	2.19	2.9	2.92	2.1	2.39	1
Adenosine	4.21	2.98	3.22	3.15	2.91	3.38	3.59	3.5	3.09	4.36	3.48	3.49	3.61	2.98	3.2	3.21	2.8	3.35	2.28	1.48	1.65	1.85	1.97	2.36	2.08	1.42	3.92	2.86	2.33	1.86	1.79	1.66	2.28	1.83	1.95	2.43	1.77	1.65	0.86	0.81	0.41	0.41	1.71	0.95	3.02	2.71	1.58	1.54	0.49
Adenosine diphosphate (ADP)	3.56	4.45	4.36	5.23	5.18	2.83	2.28	1.9	1.52	3.12	2.97	3.39	2.82	1.35	1.27	1.44	0	4.98	4.57	3.11	4.58	4.33	2.2	1.57	1.54	0.61	3.12	4.02	2.7	4.09	4.21	2.57	1.57	1.25	1.32	4.46	4.37	3.4	3.58	3.87	2.49	2.13	2.11	1.38	4.26	4.15	3.36	3.87	4.41
Adenosine triphosphate (ATP)	4.96	4.24	2.62	4.5	5.32	2.66	1.51	1.56	0.48	2.71	2.29	2.44	2.53	1.44	0.56	0.55	0	3.2	3.9	2.11	3.5	3.72	2.33	1.02	1.35	0.14	3.45	3.61	2.1	3.95	4.17	2.69	1.22	1.04	0.33	5.21	5.01	3.56	3.76	4.48	3.74	1.29	1.57	0.26	4.33	3.99	3.13	3.85	4.96
Adenosine monophosphate (AMP)	1.79	1.75	1.25	1.91	1.95	1.68	1.7	1.51	0.92	2.03	1.73	2.38	1.99	1.29	1.12	1.16	2	3.24	3.12	2.78	3.41	3.36	2.98	2.9	3.07	2.29	3.14	3.03	2.68	3.43	3.17	2.86	3	2.91	2.66	2.56	2.58	2.46	2.72	2.57	2.34	2.58	2.82	2.13	2.97	3.05	2.49	2.84	2.7
Adenine	1.99	1.86	1.48	2.25	2.07	1.74	1.88	2.05	1.31	2.03	1.87	1.61	1.25	1.71	1.46	1.78	1.01	1.18	0.8	0.33	0.81	0.78	0.57	0.8	0.84	0.04	1.37	1.02	0.6	1.15	0.81	0.46	0.87	0.73	0.51	0.64	0.62	0.47	0.57	0.19	0.19	0.43	0.96	0.03	1.23	1.16	0.58	0.74	0.37
Thymidine	2.3	1.74	2.02	2.4	1.09	2.91	3.47	4.19	3.74	2.59	2.49	2.68	3.11	2.43	3.54	4.23	3.85	2.11	1.73	2.05	2.32	2.23	2.03	3.2	4.23	3.75	2.23	1.45	1.68	1.8	1.8	1.79	3.48	3.79	3.87	0.96	0.7	1.51	2.55	1.02	1.38	2.76	3.43	3.07	2.63	2.85	2.23	1.75	1.38
Nicotinamide adenine dinucleotide phosphate reduced (NADPH)	3.67	3.79	3.89	4.07	3.59	3.1	3.69	4.11	3.24	3.94	4.09	4.05	3.87	3	3.52	3.59	2.7	2.01	2.06	1.12	2.64	2.8	1.73	0.71	1.01	1.4	1.26	2.22	1.09	2.97	2.83	1.31	0	0.79	1.17	2.27	2.32	2.2	2.8	2.7	2.43	1.79	1.12	1.35	2.51	2.07	1.88	2.45	2.93
6-phosphogluconic acid	1.74	1.7	1.38	2.1	1.99	1.5	1.56	1.86	1.3	1.52	1.46	1.96	1.67	1.13	1.16	1.46	1.08	0.86	1.02	0.61	1.36	1.27	0.88	0.8	1.01	0.52	0.92	0.8	0.45	1.29	1.06	0.75	0.9	0.9	0.82	0.68	0.72	0.41	0.86	0.71	0.35	0.45	0.91	0.27	0.99	1.09	0.6	0.95	1.01
Ribose-5-phosphate	1.65	2.4	3.32	3.62	3.92	3.37	3.41	4.21	3.25	2.32	2.32	2.48	2.55	1.83	2.22	3.76	2.1	2.29	2.48	1.67	3.22	2.76	2	2.74	3.5	3.15	1.98	2.17	2.03	2.57	2.61	1.54	2.76	3.18	3.01	0.85	0.97	0.95	1.5	1.06	0.68	0.88	1.83	1.48	1.56	1.89	0.97	2.21	1.46
Ribulose-5-phosphate	3.83	4.08	2.26	2.85	2.71	1.08	2.46	3.13	2.47	1.78	2.09	2.45	2.06	0	2.2	3.48	1.6	1.32	2.36	1.9	1.83	2.77	2.04	3.16	3.93	3.14	2.18	2.83	2.1	3.55	2.6	1.83	2.54	3.67	3.72	0.8	1.21	1.48	1.88	0.68	0.95	1.4	2.77	1.96	0.82	3.02	2.26	2.43	1.41
Gructose-6-phosphate	4.6	6.08	4.44	4.46	4.67	5.06	5.41	5.83	5.77	4.67	4.69	4.41	4.85	4.62	5.32	5.46	5.47	1.55	1.72	2.06	1.91	2.14	2.2	2.29	2.41	3.08	1.96	1.7	1.74	1.92	1.66	1.88	2.39	2.49	3.06	0.71	0.8	0.42	0.97	0.23	0.68	0.33	1.12	1.29	1.67	0.95	0.62	1.69	0.86
Glucose-1-phophate	4.55	4.01	4.43	4.45	4.65	5	5.37	5.79	5.72	4.68	4.71	4.43	4.86	4.63	4.33	4.47	4.48	1.56	1.72	2.06	1.91	2.14	2.2	2.29	2.41	3.09	1.96	1.7	1.75	1.92	1.66	1.88	2.4	2.49	3.07	0.72	0.8	0.42	0.98	0.23	0.68	0.33	1.12	1.29	1.68	0.95	0.62	1.7	0.86
Glucose-6-phophate	4.76	6.18	4.47	4.53	4.75	5.14	5.48	5.89	5.8	4.67	4.69	4.41	4.85	4.62	5.33	5.46	5.47	1.55	1.72	2.06	1.91	2.14	2.2	2.29	2.41	3.09	1.96	1.7	1.75	1.92	1.66	1.88	2.39	2.49	3.07	0.71	0.8	0.42	0.98	0.23	0.68	0.33	1.12	1.29	1.68	0.95	0.62	1.7	0.86
3-phosphoglycerate	2.32	2.83	1.99	4.02	4	2.93	1.69	2.5	2.26	2.21	1.61	1.87	1.51	1.7	0.92	1.65	0.86	2.74	2.7	1.08	3.82	3.44	2.64	1.59	2.4	1.43	2.45	2.52	1.38	4.06	3.33	1.94	1.77	2.5	1.85	2.19	1.45	0.76	2.37	1.7	0.49	0.54	1.39	0.61	1.99	1.84	0.51	2.76	3.01
Dihydroxyacetone phosphate	3.76	4.32	0.93	0.55	1.11	0.95	2.02	2.94	1.77	1.38	2.56	2.39	1.68	0.97	1.76	2.93	1.41	2.36	2.92	1.91	2.61	2.02	1.97	3.31	4.06	3.09	2.5	2.74	2.29	2.96	2.06	1.28	2.47	3.7	3.2	0.69	1	1.26	1.96	0.9	0	1.34	2.29	2.17	2.23	3.39	2.08	2.94	1.68
S-adenosylhomocysteine	2.67	2.97	2.71	3.49	3.12	3.39	3.83	4.5	3.75	2.94	3.16	3.78	3.36	3.39	4.15	4.79	4.16	1.07	1.1	0.83	1.69	1.54	1.52	1.96	2.6	2.2	0.82	1.12	0.91	1.85	1.32	0.87	2.07	2.41	2.21	0.24	0.1	0.24	1.24	0.43	0.63	1.52	2.04	1.78	1.04	1.15	0.79	1.31	1
S-adenosylmethionine	1.23	0.59	0.41	0.91	1.17	0.6	0.79	1.13	0.52	0.76	0.31	0.69	0.76	0	0.43	0.19	0.22	1.79	0.53	0.82	1.27	1.32	0.54	0.75	0.74	0.43	0.9	0.49	0.36	1.15	1.04	0.35	0.85	0.42	0.37	1.58	0.9	0.96	1.94	1.58	1.42	1.62	1.28	1.56	1.93	1.63	1.57	0.7	1.1
2-Hydroxyglutarate	2	1.99	1.31	2.51	2.42	1.39	1.7	2.19	1.22	1.41	1.52	2.27	1.98	0.73	1.19	1.73	0.79	1.79	1.85	0.97	2.37	2.39	1.33	1.65	2.1	1.19	1.85	1.81	1.15	2.58	2.14	1.07	1.73	1.76	1.5	0.93	0.97	0.67	1.22	0.89	0.06	0.74	1.5	0.23	1.52	1.77	0.81	1.46	1.55
Pyruvate	3.41	2.85	2.03	3.57	3.25	2.55	2.21	2.29	1.21	1.45	1.79	2.64	2.45	1.25	1.21	0.72	0	2.54	2.67	1.64	3.08	2.14	1.91	1.86	1.91	3.53	2.32	2.9	1.89	2.32	1.87	1.28	1.83	1.5	3.84	3.47	3.75	3.41	3.78	3.64	2.76	3	3.28	1.84	3.86	4.61	3.77	3.35	3.03
Citrate	1.29	0.84	0.45	0.81	1.08	0.64	0.13	1.04	0.1	0.96	1.42	2.17	1.93	0.53	1.4	0.71	1.25	1.71	1.73	1.45	1.69	2.46	0.74	1.13	1.1	0.69	1.32	1.82	0.86	2.94	2.16	0.83	1.4	0.74	1	1.59	1.99	1.35	2.04	1.53	0.72	0.51	1.43	0.35	2.46	2.94	2.06	2.44	2.16
cis-Aconitate	1.01	1.6	0.6	1.59	2.02	0.5	0.46	1.13	0.51	0.93	1.18	1.05	1.52	0.36	0.02	0.73	0.2	1.36	1.11	0.87	1.36	1.01	0.91	0.12	0.88	0.21	1.25	1.59	0.11	0.86	1.82	0.4	0	1.16	0.79	0.94	1.41	0.87	1.67	0.95	0.21	0.25	1.14	0.07	1.8	2.34	1.33	2.12	1.72
Isocitrate	2.4	2.29	1.38	2.31	2.8	2.28	1.6	2.52	2.16	1.59	1.91	2.81	2.58	1.81	0.91	1.94	0.98	1.85	1.83	1.13	2.18	2.69	1.85	2.01	2.08	1.15	1.39	1.91	1.83	2.06	1.35	1.4	1.19	1.71	1.41	1.05	1.35	1.1	2.16	1.43	0.27	0.35	1.48	0	1.61	2.29	1.46	1.93	1.98
a-Ketoglutarate	2.86	2.41	1.69	2.97	2.51	1.39	1.62	2.17	1.99	1.45	1.38	1.08	1.7	0.43	0.5	1.06	1.04	1.23	2.22	1.16	2.51	2.06	1.1	1.02	1.6	1.65	2.18	1.63	1.14	2.59	1.57	1.9	1.4	1.42	1.06	1.72	2.64	1.69	2.12	1.61	0.49	0.77	1.58	0.38	1.62	2.56	1.6	1.43	1.15
Succinate	1.28	1.3	0.77	1.28	1.38	1.17	1.3	1.07	0.54	1.62	1.39	2.03	1.7	1.03	1.8	2.02	2	2.98	2.74	2.46	3.02	2.99	2.64	2.53	2.69	1.83	2.85	2.75	2.35	3.08	2.86	2.55	2.68	2.54	2.32	2.38	2.35	2.26	2.53	2.4	2.14	2.36	2.67	1.9	2.82	2.92	2.39	2.65	2.63
Fumarate	5.39	5.23	4	3.61	2.62	2.31	3.43	4.34	3.61	6.18	5.36	5.9	5.73	4.87	5.28	5.96	4.66	6.31	6.46	4.93	7.22	5.97	5.83	5.97	7.13	6.13	6.47	6.63	5.57	7.83	7.14	5.36	5.45	6.71	6.54	6.2	6.3	5.73	6.67	5.93	5.56	5.9	6.64	5.93	7.19	7.29	6.3	7.36	6.98
Malate	4.79	4.65	4	3.87	1.74	1.8	2.75	3.69	2.93	5.53	4.76	5.29	5.08	4.19	4.67	5.35	3.99	5.72	5.87	4.31	6.6	5.37	5.2	5.35	6.52	5.53	5.87	5.99	4.96	7.22	6.53	4.75	4.79	6.07	5.92	5.55	5.65	5.05	6.01	5.29	4.9	5.26	6.03	5.28	6.55	6.65	5.62	6.73	6.36
Guanosine diphosphate (GDP)	4.12	3.92	2.63	4.08	4.5	2.02	1.48	1.62	0.78	3.41	2.44	2.94	2.97	0.77	0.85	0.61	0	3.67	3.73	2.63	3.77	3.94	2	1.02	1.35	0.56	3.38	3.3	2.39	3.88	3.96	2.24	1.23	1.05	0.68	3.93	3.82	3.44	3.76	3.96	3.36	2.64	1.98	1.11	3.88	3.92	3.41	3.48	4.08
Guanosine triphosphate (GTP)	4.4	3.41	1.88	3.57	4.52	2.08	1.5	1.62	0.62	2.67	1.8	1.85	2.2	0.88	0.45	0.31	0	3.48	3.22	2.14	3.34	3.08	2.04	1.06	1.29	0.5	3.11	2.99	1.82	3.46	3.64	2.33	0.97	0.83	0.37	5.14	4.68	3.29	4.05	4.55	4.26	2.11	1.89	0.96	4.31	3.86	3.33	3.51	4.74
Coenzyme A (CoA)	2.32	2.11	3.63	5.73	5.13	3.89	3.22	3	1.94	3.07	2.68	4.3	3.55	2.14	1.63	1.18	0.88	2.96	2.78	2.04	4.03	3.74	1.87	1.52	1.3	0.87	2.43	2.42	1.5	3.65	2.37	1.45	1.77	1.47	0.74	1.94	1.09	0.86	1.92	1.74	1.47	1.65	1.63	0.66	2.77	1.88	0.64	2.61	2.29
2-Phosphoglycerate	2.5	3.03	2.16	4.19	4.19	3.13	1.82	2.64	1.34	2.41	1.75	2.95	2.72	0.72	1.14	1.85	0	2.95	2.85	1.22	3.99	3.61	2.85	1.77	2.58	1.64	2.66	2.73	1.58	4.23	3.43	2.15	1.98	2.7	2.06	2.32	1.65	0.97	2.55	1.88	0.63	0.73	1.58	0.8	2.19	2.05	0.64	2.96	2.69
Glucose	2.41	1.83	1.19	3.02	2.94	1.65	1.76	2.14	1.49	1.62	2	3.04	2.79	1.32	1.61	1.64	1.79	2.12	1.91	0.77	3.48	2.96	1.26	1.56	1.62	1.86	1.95	1.86	0.86	3.4	2.48	0.89	1.4	1.62	1.96	0.55	1.08	0.67	1.93	0.94	0.19	0	0.79	0.64	2.39	2.28	1.81	2.45	1.91
Nicotinamide adenine dinucleotide (NADH)	2.49	1.89	1.06	2.36	3.27	1.16	0.86	1.24	1.35	1.62	0.53	1.88	1.21	0.16	0.45	0.34	0	1.62	1.89	0.47	2.28	2	0.96	1.46	1.15	0.93	1.54	1.75	0.98	2.33	2.11	1.05	1.24	1.14	1.03	2.24	2.21	1.52	2.31	2.6	1.84	1.32	1.2	0.93	1.73	1.9	1.01	1.8	2.54
5-Methyl-Tetrahydrofolate	1.74	1.7	1.38	2.1	1.99	1.5	1.56	1.86	1.3	1.52	1.46	1.96	1.67	1.13	1.16	1.46	1.08	0.86	1.02	0.61	1.36	1.27	0.88	0.8	1.01	0.52	0.92	0.8	0.45	1.29	1.06	0.75	0.9	0.9	0.82	0.68	0.72	0.41	0.86	0.71	0.35	0.45	0.91	0.27	0.99	1.09	0.6	0.95	1.01
Gamma-aminobutyric acid (GABA）	2.7	3.07	3.46	2.48	3.16	3.05	3.24	3.58	2.92	2.8	2.84	2.78	3.09	2.45	2.78	2.31	2.78	0.68	0.65	0.16	0.72	0.88	0.61	0.41	0.54	0.32	0.8	0.64	0.14	0.75	0.75	0.29	0.59	0.4	0.19	0.55	0.49	0.2	0.62	0.5	0.23	0.48	0.48	0.26	0.78	0.93	0.51	0.71	0.9
Glutathione (GSH)	7.05	6.16	4.31	5.31	6	5.64	5.1	5.06	5.48	6.22	5.75	4.68	4.76	3.12	2.65	2.62	3.23	7.44	7.72	7.16	7.25	7.41	6.63	0.34	5.3	4.83	7.12	7.61	7.09	7.25	7.41	6.53	6.02	5.08	5.03	7.46	7.46	7.44	7.23	7.34	0	6.81	6.82	5.12	7.14	7.66	7.13	6.41	6.94
Oxidized glutathione (GSSG)	1.03	0.86	0.89	0.98	0.92	0.87	1.25	1.42	0.98	0.6	0.95	0.18	0.33	0.02	0.28	0.52	0.11	0.55	0.41	0.41	0.58	0.64	0.5	0.97	0.92	0.65	0.72	0.45	0.48	0.84	0.58	0.39	0.87	0.83	0.92	0.28	0.4	0.42	0.49	0.05	0.83	0.46	0.83	0.77	0.82	0.86	0.57	0.67	0.09
Inositol	1.51	1.28	1.12	2.58	2.49	2.03	1.74	2.26	1.03	0.88	0.86	1.47	1.18	0.9	0.64	1.04	0.62	1.19	1.13	0.55	1.85	1.89	1.44	1.23	1.6	0.75	1.09	1.14	0.34	1.91	1.5	1.11	1.16	1.36	1.09	0.47	0.48	0.27	1.06	0.59	0.39	0.82	1.34	0.5	1.02	1.16	0.3	1.19	1
Inosine	4.68	4.08	4.14	4.44	4.2	4.54	4.64	4.89	4.39	3.95	4.27	4.48	4.39	4.21	4.24	4.61	4.22	1.95	2.01	2.51	2.55	2.64	2.82	3.13	3.32	3.15	2.08	2.07	2.22	2.35	2.27	2.44	3.26	3.25	3.32	0.8	1.41	2.09	2.5	1.89	1.86	2.82	3.02	3.01	2.2	2.41	2.18	1.58	1.3
Creatine	1.56	1.54	1.2	2	1.89	1.54	1.47	1.75	1.17	1.34	1.32	1.9	1.59	1.15	1.08	1.4	0.98	0.75	0.81	0.43	1.21	1.19	0.92	0.66	0.87	0.38	0.77	0.63	0.31	1.14	1	0.78	0.74	0.78	0.68	0.48	0.45	0.22	0.63	0.52	0.37	0.37	0.71	0.15	0.8	0.8	0.32	0.85	0.91
Urate	0.93	0.71	0	1.58	1.01	1.08	0.77	1.27	0.18	1.24	0.85	1.57	1.17	0.93	0.75	0.84	0.31	0.78	0.81	0.28	1.41	1.02	1.09	0.49	1.29	0.08	0.76	0.61	0.18	1.56	0.81	0.56	0.64	0.7	0.61	0.65	1.1	0.79	1.84	1.29	1.07	1.82	1.47	0.6	1.77	2.61	1.85	2.47	2.02
Biotin	1.81	2.02	2.36	2.39	2.23	2.53	3.03	3.52	3.07	2.03	2.29	2.5	2.45	2.39	2.8	3.13	2.96	1.2	1.1	1.46	1.56	1.57	1.89	2.2	2.63	2.6	1.18	1.11	1.16	1.44	1.29	1.47	2.32	2.55	2.63	0.39	0.6	1.19	1.7	1.06	1.17	2.07	2.47	2.58	1.2	1.61	1.43	1	0.87
Betaine	1.3	1.25	1.13	1.56	1.68	1.07	1.07	1.41	1.01	0.95	1.01	1.2	1.1	0.35	0.53	0.83	0.92	1.14	1.06	0.82	1.3	1.33	0.75	0.72	0.97	0.59	1.13	1.01	0.7	1.35	1.17	0.89	0.96	0.95	0.88	0.84	0.95	0.82	1.07	0.86	0.41	0.51	0.97	0.39	1.13	1.28	0.87	1.06	1.04
2-Oxoisovalerate	6.07	3.83	2.9	4.1	3.91	3.76	2.92	4.02	2.72	3.85	2.99	3.43	3.71	2.36	1.63	2.47	1.26	4.23	3.38	2.64	4.44	3.9	3.06	2.44	3.47	0.76	3.21	3.17	2.38	4.02	3.12	3	2.91	3.1	1.04	3.41	4.02	2.83	3.5	3.05	2.15	1.88	3.28	0.6	3.32	3.39	2.54	2.95	2.76
2-Oxovalerate	1.66	2.34	1.46	2.85	2.86	2.41	1.85	2.72	1.1	1.38	2.32	2.52	1.95	1.32	0.84	1.7	0.91	2.7	2.35	0.95	3.01	2.92	2.29	2.12	2.31	0.5	2.4	2.02	0.36	3.25	2.96	1.51	1.54	2.45	1.6	2.23	2.4	1	2.39	1.64	0	1.02	2.04	0.34	2.02	1.64	1.52	1.04	1.93
L-1-Pyrroline-3-hydroxy-5-carboxylate	0.61	1.36	0.38	1.21	1.29	0.85	0.46	1.44	0.13	0.78	0.61	0.93	0.78	0.77	1	0.35	0.37	9.56	9.5	9.06	9.77	9.65	9.33	9.17	9.43	9.05	9.39	9.46	9.13	9.85	9.51	9.11	9.32	9.35	9.28	8.95	8.97	8.84	9.1	8.87	8.46	8.61	9.05	8.51	9.1	9.11	8.75	9.08	8.89
Sedoheptulose 7-phosphate (S7P)	1.67	1.56	1.3	2.57	2.68	2.05	1.7	2.51	2.05	1.23	1.04	1.91	1.63	0.78	1.16	1.91	1.61	1.39	1.45	0.61	2.18	2.46	1.56	1.31	1.83	2.48	1.36	1.36	0.82	2.53	2.15	1.26	1.42	1.6	2.32	0.55	0.67	0.5	0.97	0.74	0.47	0.49	1.08	0.63	1.13	1.1	0.53	1.24	1.34
Taurine (Tau)	1.31	1.4	1.26	1.49	1.83	1.09	1.11	1.41	1.1	0.98	1.09	1.01	1.09	0.29	0.42	0.73	0.4	0.95	1.13	1.05	1.03	1.28	0.63	0.66	0.91	0.51	0.9	1.11	0.82	1.19	1.25	0.76	0.79	0.72	0.65	0.97	1.15	1.1	0.99	1	0.42	0.3	1	0.23	1.1	1.53	1.1	0.99	1.1
Xylulose 5-Phosphate	2.25	2.23	4.6	5.46	4.64	4.87	4.87	4.98	3.99	2.31	3.01	3.9	3.42	3.44	3.22	3.78	3.29	2.04	2.44	2.76	3.85	3.91	3.23	3.67	4.1	3.07	1.85	2.59	2.47	3.96	3.42	2.54	4.04	3.81	3.37	0	1.24	2.25	2.34	1.75	0.95	2.27	3.46	2.08	1.9	2.14	1.89	2.55	1.76
[truncated: 21 more columns]
