# Supplementary material for: Unraveling the 2,3-diketo-l-gulonic acid-dependent and -independent impacts of l-ascorbic acid on somatic cell reprogramming
Source: Cell Biosci. 2023 Nov 30;13:218. doi: 10.1186/s13578-023-01160-x (PMC10688016; doi:10.1186/s13578-023-01160-x)
Supplement: Supplementary file 4 — Additional file 4: Table S3. The detailed statistical information. [file 13578_2023_1160_MOESM4_ESM.xlsx]

## Sheet: Statistic Information
Figure Panel	Test	S.D or S.E.M	n value	independent experiments or technical replicates	(optional) p values provided and defined?	(optional) if n<5, values provided?	Comparissons
1A	N/A	N/A	Schematic illustration	N/A	N/A	N/A	N/A
1B	Two-way ANOVA	S.D.	Summary of results from 6 independent experiments	independent experiments	Yes	N/A	between treated groups and DMSO group at each time point
1C	N/A	N/A	Representative results from selected colony	N/A	N/A	N/A	N/A
1D	N/A	S.D.	Summary of results from 5 independent experiments	independent experiments	N/A	N/A	N/A
1E	N/A	S.D.	Summary of results from 5 independent experiments	independent experiments	N/A	N/A	N/A
1F	N/A	S.D.	Summary of results from 5 independent experiments	independent experiments	N/A	N/A	N/A
1G	N/A	S.D.	Summary of results from 5 independent experiments	independent experiments	N/A	N/A	N/A
1H	N/A	S.D.	Summary of results from 5 independent experiments	independent experiments	N/A	N/A	N/A
1I	N/A	N/A	Representative results from selected field	N/A	N/A	N/A	N/A
1J	Two-way ANOVA	S.D.	Summary of results from 6 independent experiments	independent experiments	Yes	N/A	between treated groups and DMSO group at each time point
2A	N/A	S.D.	Summary of results from 6 independent experiments	independent experiments	N/A	N/A	N/A
2B	One-way ANOVA	S.D.	Summary of results from 6 independent experiments	independent experiments	Yes	N/A	between treated groups and DMSO group
2C	One-way ANOVA	S.D.	Summary of results from 5 independent experiments	independent experiments	Yes	N/A	between treated groups and DMSO group and between indicated groups
2D	One-way ANOVA	S.D.	Summary of results from 5 independent experiments	independent experiments	Yes	N/A	between treated groups and DMSO group and between indicated groups
2E	N/A	N/A	Schematic illustration	N/A	N/A	N/A	N/A
2F	One-way ANOVA	S.D.	Summary of results from 5 independent experiments	independent experiments	Yes	N/A	between treated groups and corresponding 0-24 group
3A	Two-way ANOVA	S.D.	Summary of results from 6 independent experiments	independent experiments	Yes	N/A	between treated groups and DMSO group at each time point
3B	One-way ANOVA	S.D.	Summary of results from 5 independent experiments	independent experiments	Yes	N/A	between treated groups and correponding DMSO group
3C	One-way ANOVA	S.D.	Summary of results from 5 independent experiments	independent experiments	Yes	N/A	between treated groups and correponding DMSO group
3D	One-way ANOVA	S.D.	Summary of results from 5 independent experiments	independent experiments	Yes	N/A	between treated groups and DMSO group and between indicated groups
3E	One-way ANOVA	S.D.	Summary of results from 5 independent experiments	independent experiments	Yes	N/A	between treated groups and DMSO group and between indicated groups
3F	One-way ANOVA	S.D.	Summary of results from 5 independent experiments	independent experiments	Yes	N/A	between treated groups and DMSO group and between indicated groups
3G	One-way ANOVA	S.D.	Summary of results from 5 independent experiments	independent experiments	Yes	N/A	between treated groups and DMSO group and between indicated groups
3H	One-way ANOVA	S.D.	Summary of results from 5 independent experiments	independent experiments	Yes	N/A	between treated groups and DMSO group and between indicated groups
3I	One-way ANOVA	S.D.	Summary of results from 100 cells from 5 independent experiments	independent experiments	Yes	N/A	between treated groups and DMSO group and between indicated groups
3J	N/A	N/A	Representative results from 5 independent experiments	independent experiments	N/A	N/A	N/A
4A	N/A	N/A	Schematic illustration	N/A	N/A	N/A	N/A
4B	N/A	N/A	Summary of RNA-seq analysis	N/A	N/A	N/A	N/A
4C	N/A	N/A	Summary of RNA-seq analysis	N/A	N/A	N/A	N/A
4D	N/A	N/A	Summary of RNA-seq analysis	N/A	N/A	N/A	N/A
4E	N/A	N/A	Summary of RNA-seq analysis	N/A	N/A	N/A	N/A
4F	N/A	N/A	Summary of RNA-seq analysis	N/A	N/A	N/A	N/A
4G	N/A	N/A	Summary of RNA-seq analysis	N/A	N/A	N/A	N/A
4H	One-way ANOVA	S.D.	Summary of 112 genes	N/A	Yes	N/A	betwee AscPNa and DKG groups
4I	One-way ANOVA	S.D.	Summary of 500 genes	N/A	Yes	N/A	betwee AscPNa and DKG groups
4J	One-way ANOVA	S.D.	Summary of 500 genes	N/A	Yes	N/A	betwee AscPNa and DKG groups
5A	N/A	N/A	Summary of metabolome analysis	N/A	N/A	N/A	N/A
5B	N/A	N/A	Summary of metabolome analysis	N/A	N/A	N/A	N/A
5C	N/A	N/A	Summary of metabolome analysis	N/A	N/A	N/A	N/A
5D	N/A	N/A	Summary of metabolome analysis	N/A	N/A	N/A	N/A
5E	N/A	N/A	Schematic illustration	N/A	N/A	N/A	N/A
5F	N/A	S.D.	Results from 5 independent experiments	independent experiments	N/A	N/A	N/A
5G	N/A	S.D.	Results from 5 independent experiments	independent experiments	N/A	N/A	N/A
5H	One-way ANOVA	S.D.	Summary of results from 5 independent experiments	independent experiments	Yes	N/A	between treated groups and DMSO group
5I	One-way ANOVA	S.D.	Summary of results from 5 independent experiments	independent experiments	Yes	N/A	between treated groups and DMSO group
5J	One-way ANOVA	S.D.	Summary of results from 5 independent experiments	independent experiments	Yes	N/A	between treated groups and DMSO group
5K	One-way ANOVA	S.D.	Summary of results from 5 independent experiments	independent experiments	Yes	N/A	between treated groups and DMSO group
6A	N/A	N/A	Summary of metabolome analysis	N/A	N/A	N/A	N/A
6B	N/A	S.D.	Results from 5 independent experiments	independent experiments	N/A	N/A	N/A
6C	N/A	S.D.	Results from 5 independent experiments	independent experiments	N/A	N/A	N/A
6D	One-way ANOVA	S.D.	Summary of results from 100 cells from 5 independent experiments	independent experiments	Yes	N/A	between treated groups and DMSO group and between indicated groups
6E	One-way ANOVA	S.D.	Summary of results from 5 independent experiments	independent experiments	Yes	N/A	between treated groups and DMSO group and between indicated groups
6F	One-way ANOVA	S.D.	Summary of results from 5 independent experiments	independent experiments	Yes	N/A	between treated groups and DMSO group and between indicated groups
6G	One-way ANOVA	S.D.	Summary of results from 100 cells from 5 independent experiments	independent experiments	Yes	N/A	between treated groups and DMSO group and between indicated groups
S1A	N/A	N/A	Schematic illustration	N/A	N/A	N/A	N/A
S1B	N/A	S.D.	Summary of results from 5 independent experiments	independent experiments	N/A	N/A	N/A
S1C	N/A	N/A	Representative results from selected colony	N/A	N/A	N/A	N/A
S1D	N/A	N/A	Representative results from selected colony	N/A	N/A	N/A	N/A
S2A	N/A	S.D.	Results from 5 independent experiments	independent experiments	N/A	N/A	N/A
S2B	N/A	S.D.	Results from 5 independent experiments	independent experiments	N/A	N/A	N/A
S2C	N/A	S.D.	Results from 5 independent experiments	independent experiments	N/A	N/A	N/A
S2D	N/A	S.D.	Results from 5 independent experiments	independent experiments	N/A	N/A	N/A
S2E	N/A	S.D.	Results from 5 independent experiments	independent experiments	N/A	N/A	N/A
S3A	N/A	N/A	Summary of metabolome analysis	N/A	N/A	N/A	N/A
S3B	N/A	N/A	Summary of metabolome analysis	N/A	N/A	N/A	N/A
