# Supplementary material for: Unraveling the 2,3-diketo-l-gulonic acid-dependent and -independent impacts of l-ascorbic acid on somatic cell reprogramming
Source: Cell Biosci. 2023 Nov 30;13:218. doi: 10.1186/s13578-023-01160-x (PMC10688016; doi:10.1186/s13578-023-01160-x)
Supplement: Supplementary file 5 — Additional file 5: Table S4. Reagents and resources used in the current studies. [file 13578_2023_1160_MOESM5_ESM.xlsx]

## Sheet: Sheet1
REAGENT or RESOURCE	SOURCE	IDENTIFIER
Antibodies
Anti-Nanog antibody	Abcam	ab80892; RRID: AB_2150114
Alexa 568 Goat anti-rabbit IgG(H+L)	Thermo Fisher	Cat#A-11011;
		RRID: AB_143157
Bacterial and Virus Strains
Stbl3 bacteria	Thermo Fisher	Cat#C737303
Retroviruses system	This paper	N/A
Chemicals, Peptides, and Recombinant Proteins
DMEM/HIGH GLUCOSE	HyClone	AH30688718
Fetal Bovine Serum (FBS)	Procell	SA210623
Fetal Bovine Serum (FBS)	Gibco	1099141C
GlutaMax	Gibco	35050-061
Non-Essential Amino Acids (NEAA)	Gibco	11140-050
Sodium Pyruvate	Gibco	11360-070
2-Mercaptoethanol	Gibco	21985-023
penicillin-streptomycin	HyClone	SV30010
leukemia inhibitory factor (Lif)	Origene	TP750005-1000
L-Ascorbic acid	SIGMA	A92902
AscNa	SIGMA	A7631
AscPNa	SIGMA	49752
(L)-Dehydroascorbic acid	SIGMA	261556
2,3-diketo-L-gulonic acid	United Sates Biological	USB-293268
L-(+)-Erythrulose	SIGMA	56845
L-Threonic acid hemicalcium salt	ALDRICH	380644
Dimethyl sulfoxide	SIGMA	D1435
PD0325901	Selleck	S1036
CHIR99021	Selleck	S1263
0.25% Trypsin-EDTA	Gibco	25200-056
0.05% Trypsin-EDTA	Gibco	25300-054
TRIzol reagent	Thermo Fisher	15596018
oligo-dT	TaKaRa	3806
Paraformaldehyde Fixation (4% PFA)	phygene	PH0427
PBS	GENOM	GNM20012
Triton X-100	SIGMA	T8787
Normal goat serum	Beyotime	C0265
Bovine serum albumin	Genview	FA016
Crystal violet	Beyotime	C0121
Methonal	Fisher	A456-4
Acetonitrile	Fisher	A998-4
Critical Commercial Assays
2×Master Mix	Vazyme	Q311-02-AA
ReverTra Ace®	Toyobo	TRT-101
TruSeq RNA Sample Preparation Kit v2	Illumina	RS-122-2001
NextSeq 500 Mid Output Kit v2	Illumina	FC-404-2001
Ascorbic Acid Assay Kit	Abcam	Ab65656
Alkaline Phosphatase Color Development Kit	Beyotime	C3206
MycoAlertTM Mycoplasma Detection Kit	Lonza	LT07-318
Succinate Assay Kit	Sigma	MAK335
In Situ Cell Death Detection Kit, TMR red	Roche	12156792910
Deposited Data
RNA-Seq for MEF reprogramming with Vitamin C and DKG	This paper	GEO: GSE108695
Differentiated, partially- and fully-reprogrammed MEFs/B-cells	Mikkelsen TS, et al., 2008.	GEO: GSE10871
Role of the reprogramming factors in inducing pluripotency	Sridharan R, et al., 2009.	GEO: GSE14012
Experimental Models: Cell Lines
OG2 MEFs	This study	N/A
OG2 mouse embryonic stem cells	This study	N/A
Plat-E	A gift from The Fourth Military Medical University
MEF feeder	Self-made	N/A
Experimental Models: Organisms/Strains
OG2 transgenic mice	The Jackson Laboratory	Mouse strain: 004654
129S2/SvPasCrl mice	Beijing Vital River Laboratory Animal Technology Co., Ltd.	Stock No.: 217
Oligonucleotides
qPCR primers used for GAPDH	This paper	N/A
Forward 5’-AGGTCGGTGTGAACGGATTTG-3’
Reverse 5’-TGTAGACCATGTAGTTGAGGTCA-3'
qPCR primers used for Nanog	This paper	N/A
Forward 5’- CTCAAGTCCTGAGGCTGACA-3’
Reverse 5’- TGAAACCTGTCCTTGAGTGC-3’
qPCR primers used for endo-Oct4	This paper	N/A
Forward 5’- TAGGTGAGCCGTCTTTCCAC-3’
Reverse 5’- GCTTAGCCAGGTTCGAGGAT-3’
qPCR primers used for endo-Sox2	This paper	N/A
Forward 5’- AGGGCTGGGAGAAAGAAGAG-3’
Reverse 5’- CCGCGATTGTTGTGATTAGT-3’
qPCR primers used for Ccna2	This paper	N/A
Forward 5’-GCCTTCACCATTCATGTGGAT-3’
Reverse 5’-TTGCTGCGGGTAAAGAGACAG-3’
qPCR primers used for Ccnb2	This paper	N/A
Forward 5’-GGAAGAAACTGCAGCTGGTC-3’
Reverse 5’-TTTCTCGGATTTGGGAACTG-3’
qPCR primers used for Cdc25c	This paper	N/A
Forward 5’-CTGAACCAGTATCCGGCATT-3’
Reverse 5’-TGGTGAAGCATGGGACAGTA-3’
qPCR primers used for Cdk1	This paper	N/A
Forward 5’-AGAAGGTACTTACGGTGTGGT-3’;
Reverse 5’-GAGAGATTTCCCGAATTGCAGT-3’
qPCR primers used for Cdkn2a	This paper	N/A
Forward 5’-AACTCTTTCGGTCGTACCCC-3’
Reverse 5’-GCGTGCTTGAGCTGAAGCTA-3’
qPCR primers used for Cdkn2b	This paper	N/A
Forward 5’-CCCTGCCACCCTTACCAGA-3’
Reverse 5’-CAGATACCTCGCAATGTCACG-3’
Recombinant DNA
pMX-Oct4 (pMXs-Oct4-IP)	Addgene	Ca#15918
pMX-Sox2 (pMXs-Sox2-IP)	Addgene	Ca#15919
pMX-Klf4 (pMXs-Klf4-IP)	Addgene	Ca#15920
pMX-c-Myc (pMXs-c-Myc-IP)	Addgene	Ca#15921
Software and Algorithms
ImageJ software Version 1.48	National Institutes of Health	N/A
DAVID Version 6.8	Huang et al., 2009	https://david-d.ncifcrf.gov/
FASTQC tool	N/A	https://www.bioinformatics.babraham.ac.uk/projects/fastqc/
TRIMMOMATIC tool	Bolger AM, et al., 2014	N/A
cell cycle pathway (KEGG: mmu10020)	KEGG	https://www.kegg.jp/entry/mmu00020
GraphPad Prism Version 8.0	GraghPad	N/A
Other
N/A	N/A	N/A
